# Supplementary material for: Genome wide association study of agronomic and seed traits in a world collection of proso millet (Panicum miliaceum L.)
Source: BMC Plant Biol. 2021 Jul 9;21:330. doi: 10.1186/s12870-021-03111-5 (PMC8268170; doi:10.1186/s12870-021-03111-5)
Supplement: Supplementary file 1 — Additional file 1: Supplementary Table 1. Summary of accessions used in this study. The table reports the sample name, the type of material and geographic information on its origin. Accession ID and name report the international identifiers of the sample as reported in the USDA passport information. Supplementary Table 2. Overview of RAD sequencing data produced and alignment to the reference sequence. For each sample, the table reports the total amount of reads passing the quality threshold, the total amount of reads mapped on the genome, and the ratio of the two. Supplementary Table 3. GWAS Summary data. For each SNP, the table reports the chromosome and position on the reference genome. For each trait-SNP combination, the table reports the p-value of the association and estimated effect. Trait names are coded as in the main text. [file 12870_2021_3111_MOESM1_ESM.zip]

Archive with 3 entries (3 files):
- Additional File 1_ Table_S3_ESM.xlsx
- Additional File 1_ Table_S1_ESM.docx
- Additional File 1 _Table_S2_ESM.xlsx
