# Supplementary material for: Genome wide association study of agronomic and seed traits in a world collection of proso millet (Panicum miliaceum L.)
Source: BMC Plant Biol. 2021 Jul 9;21:330. doi: 10.1186/s12870-021-03111-5 (PMC8268170; doi:10.1186/s12870-021-03111-5)
Supplement: Supplementary file 1 — Additional file 1: Supplementary Table 1. Summary of accessions used in this study. The table reports the sample name, the type of material and geographic information on its origin. Accession ID and name report the international identifiers of the sample as reported in the USDA passport information. Supplementary Table 2. Overview of RAD sequencing data produced and alignment to the reference sequence. For each sample, the table reports the total amount of reads passing the quality threshold, the total amount of reads mapped on the genome, and the ratio of the two. Supplementary Table 3. GWAS Summary data. For each SNP, the table reports the chromosome and position on the reference genome. For each trait-SNP combination, the table reports the p-value of the association and estimated effect. Trait names are coded as in the main text. [file 12870_2021_3111_MOESM1_ESM.zip › Additional File 1_ Table_S3_ESM.xlsx]

## Sheet: Sheet1
Chromosome	Position	p_value_BT	p_value_DB	p_value_GY	p_value_HI	p_value_LN	p_value_PH	p_value_RGB	p_value_SC	p_value_SL	p_value_SW	p_value_SLP	p_value_SLW	p_value_SLWR	p_value_SP	p_value_SWT	p_value_SY	FDR_BT	FDR_DB	FDR_GY	FDR_HI	FDR_LN	FDR_PH	FDR_RGB	FDR_SC	FDR_SL	FDR_SLP	FDR_SLW	FDR_SLWR	FDR_SP	FDR_SW	FDR_SWT	FDR_SY	effect_BT		effect_DB	effect_GY			effect_HI			effect_LN			effect_PH			effect_RGB
LCL|PMCHR01	749216	0.136072	0.24829	0.261169	0.466352	0.984001	0.40031	0.132724	0.898795	0.698858	0.69186	0.455192	0.919266	0.975999	0.400982	0.429974	0.339079	0.825058	0.931705	0.945158	0.981438	1	0.884534	0.994994	1	0.996254	0.971408	1	0.999322	0.962897	0.953928	0.997462	0.993581	0.269226		-649.707	-171.524			0.000943486			0.00295949			1.87555			-0.728104
LCL|PMCHR01	978877	0.262125	0.135586	0.0705658	0.19566	0.0964043	0.274902	0.857097	0.364156	0.321639	0.510005	0.581835	0.897577	0.247486	0.438366	0.483091	0.557851	0.871378	0.931705	0.908157	0.981438	0.751371	0.835892	0.994994	1	0.996254	0.993323	1	0.975238	0.975932	0.940944	0.997462	0.993581	-0.160709		654.234	212.247			0.00132031			-0.208774			-2.39619			0.0722479
LCL|PMCHR01	1131423	0.872969	0.760002	0.77894	0.710802	0.171078	0.566419	0.409307	0.200094	0.146441	0.357499	0.992698	0.491514	0.680362	0.0771037	0.840616	0.315988	0.978282	1	0.985861	0.991767	0.782026	0.924375	0.994994	0.947712	0.996254	1	1	0.999322	0.774614	0.93716	0.998498	0.993581	0.0267795		168.403	41.7981			-0.000445337			-0.194901			1.0937			-0.361397
LCL|PMCHR01	1422286	0.333717	0.341849	0.320341	0.637729	0.715162	0.806127	0.419002	0.29959	0.22043	0.243341	0.401712	0.32829	0.429702	0.647457	0.861971	0.930186	0.912548	0.931705	0.945158	0.9895	0.947786	0.967886	0.994994	0.979148	0.996254	0.961467	0.92416	0.998021	0.990438	0.930319	0.998799	0.993581	-0.160112		494.264	139.547			-0.000558251			0.052642			-0.53457			-0.350268
LCL|PMCHR01	1453246	0.324697	0.0759788	0.058168	0.771925	0.36582	0.512936	0.0440619	0.5503	0.803558	0.685079	0.663881	0.255148	0.33438	0.688062	0.957481	0.935473	0.908548	0.896011	0.908157	0.993348	0.880399	0.904222	0.994994	1	0.996254	0.993323	0.884008	0.998021	0.990438	0.953928	0.999162	0.993581	-0.13611		740.674	213.59			-0.000286924			0.107744			1.10433			-0.697443
LCL|PMCHR01	2000338	0.53626	0.0154167	0.0285792	0.00168685	0.994988	0.637437	0.167257	0.43099	0.323466	0.51978	0.414565	0.685848	0.624355	0.709246	0.6206	0.81534	0.927752	0.896011	0.905106	0.661085	1	0.947387	0.994994	1	0.996254	0.961467	1	0.999322	0.990438	0.940944	0.998498	0.993581	-0.10969		1263.19	313.033			-0.00383456			-0.0011486			-1.12803			-0.604424
LCL|PMCHR01	2063119	0.954311	0.00556368	0.0111019	0.00101644	0.914123	0.799512	0.16607	0.419358	0.354192	0.385028	0.695232	0.844543	0.995318	0.765079	0.941517	0.831295	0.996901	0.896011	0.869594	0.661085	0.990554	0.964211	0.994994	1	0.996254	0.993323	1	0.999322	0.990438	0.93716	0.999162	0.993581	0.0109795		1544.46	388.221			-0.00433167			-0.0208607			0.693306			-0.634826
LCL|PMCHR01	2327663	0.394436	0.946156	0.887738	0.464584	0.804165	0.206224	0.336362	0.751414	0.133851	0.703414	0.294085	0.48095	0.45871	0.372621	0.189659	0.491554	0.912548	1	0.985861	0.981438	0.963744	0.831947	0.994994	1	0.996254	0.961467	0.999647	0.999322	0.953088	0.953928	0.902469	0.993581	0.11865		-31.7106	-17.6832			-0.000728122			0.0305183			-2.19557			-0.382419
LCL|PMCHR01	2327668	0.394436	0.946156	0.887738	0.464584	0.804165	0.206224	0.336362	0.751414	0.133851	0.703414	0.294085	0.48095	0.45871	0.372621	0.189659	0.491554	0.912548	1	0.985861	0.981438	0.963744	0.831947	0.994994	1	0.996254	0.961467	0.999647	0.999322	0.953088	0.953928	0.902469	0.993581	-0.11865		31.7106	17.6832			0.000728122			-0.0305183			2.19557			0.382419
LCL|PMCHR01	2623095	0.431151	0.733974	0.732019	0.701695	0.967977	0.23444	0.111691	0.646108	0.675092	0.905774	0.121171	0.449571	0.290396	0.400847	0.215873	0.956062	0.912548	1	0.985861	0.9895	0.999304	0.834045	0.994994	1	0.996254	0.890877	0.991192	0.975998	0.962897	0.986613	0.932963	0.996579	-0.121872		172.295	46.7998			-0.000424406			-0.00571722			2.32451			-0.621494
LCL|PMCHR01	2689176	0.473063	0.290359	0.321639	0.191127	0.835667	0.283841	0.504067	0.736402	0.738335	0.710438	0.645685	0.756667	0.214898	0.0830206	0.851973	0.366186	0.912548	0.931705	0.945158	0.981438	0.972888	0.835892	0.994994	1	0.996254	0.993323	1	0.967562	0.785277	0.953928	0.998498	0.993581	0.0859539		395.179	100.625			-0.00111356			0.0213292			-1.55657			-0.237226
LCL|PMCHR01	2689330	0.473063	0.290359	0.321639	0.191127	0.835667	0.283841	0.504067	0.736402	0.738335	0.710438	0.645685	0.756667	0.214898	0.0830206	0.851973	0.366186	0.912548	0.931705	0.945158	0.981438	0.972888	0.835892	0.994994	1	0.996254	0.993323	1	0.967562	0.785277	0.953928	0.998498	0.993581	-0.0859539		-395.179	-100.625			0.00111356			-0.0213292			1.55657			0.237226
LCL|PMCHR01	2698125	0.476827	0.343597	0.366053	0.264282	0.979505	0.245765	0.463563	0.694693	0.642541	0.534875	0.649064	0.802374	0.186601	0.0753366	0.653685	0.32253	0.913385	0.931705	0.945158	0.981438	0.999985	0.834045	0.994994	1	0.996254	0.993323	1	0.95794	0.774614	0.940944	0.998498	0.993581	-0.0846775		-353.804	-91.5906			0.000946594			-0.00259174			1.6647			0.254415
LCL|PMCHR01	3100593	0.271313	0.255118	0.250029	0.668732	0.0782756	0.398994	0.435406	0.167197	0.766088	0.802843	0.91738	0.936112	0.115855	0.101267	0.628191	0.23899	0.874145	0.931705	0.945158	0.9895	0.751371	0.884534	0.994994	0.947712	0.996254	1	1	0.95794	0.798222	0.961357	0.998498	0.970374	-0.139772		-449.698	-123.044			0.000389418			0.185659			-1.34357			-0.273828
LCL|PMCHR01	3721386	0.314556	0.97369	0.880901	0.210432	0.517431	0.787222	0.00069525	0.378843	0.795681	0.634908	0.830712	0.519774	0.0653522	0.506515	0.527265	0.784935	0.903224	1	0.985861	0.981438	0.936073	0.96214	0.239563	1	0.996254	0.993747	1	0.95794	0.981626	0.953928	0.997462	0.993581	-0.137521		-15.2714	18.4117			0.00121912			-0.0743553			0.453853			-1.13238
LCL|PMCHR01	4013262	0.725981	0.81099	0.635719	0.175579	0.151602	0.145979	0.611904	0.322755	0.413801	0.333325	0.854725	0.238445	0.657951	0.0669762	0.729939	0.342988	0.960685	1	0.985861	0.981438	0.775907	0.789243	0.994994	1	0.996254	0.993747	0.880058	0.999322	0.754617	0.93036	0.998498	0.993581	-0.0821631		185.497	97.1258			0.00225852			-0.27731			3.94698			-0.324538
LCL|PMCHR01	4013275	0.725981	0.81099	0.635719	0.175579	0.151602	0.145979	0.611904	0.322755	0.413801	0.333325	0.854725	0.238445	0.657951	0.0669762	0.729939	0.342988	0.960685	1	0.985861	0.981438	0.775907	0.789243	0.994994	1	0.996254	0.993747	0.880058	0.999322	0.754617	0.93036	0.998498	0.993581	0.0821631		-185.497	-97.1258			-0.00225852			0.27731			-3.94698			0.324538
LCL|PMCHR01	4029399	0.14743	0.882145	0.916959	0.698276	0.903495	0.0798749	0.306222	0.0525617	0.783835	0.0971263	0.892482	0.90608	0.103476	0.32083	0.942912	0.572915	0.825058	1	0.985861	0.9895	0.989143	0.757011	0.994994	0.947712	0.996254	0.998917	1	0.95794	0.931217	0.884388	0.999162	0.993581	-0.204857		70.2076	13.3484			-0.000393601			0.0158338			-3.9663			-0.367179
LCL|PMCHR01	4179372	0.614125	0.91071	0.89663	0.902277	0.979159	0.648374	0.689557	0.694826	0.19266	0.969339	0.988389	0.765455	0.623447	0.342141	0.507054	0.255673	0.927752	1	0.985861	0.993817	0.999985	0.948955	0.994994	1	0.996254	1	1	0.999322	0.939736	1	0.997462	0.970374	0.0771026		57.4917	17.8842			-0.000134495			0.00368207			0.874468			-0.161581
LCL|PMCHR01	4343147	0.265898	0.0131357	0.00999325	0.52555	0.624679	0.0305642	0.681766	0.244633	0.171724	0.867092	0.731917	0.981131	0.631232	0.0576988	0.414713	0.253232	0.871378	0.896011	0.869594	0.981438	0.940212	0.749338	0.994994	0.947712	0.996254	0.993323	1	0.999322	0.754617	0.975137	0.997462	0.970374	0.162652		-1064.65	-299.472			0.000664164			-0.0618741			4.1223			-0.174039
LCL|PMCHR01	4343148	0.1609	0.64639	0.700282	0.302588	0.164533	0.991541	0.424135	0.0482261	0.562749	0.310752	0.235267	0.216107	0.616157	0.829294	0.361456	0.486115	0.840443	1	0.985861	0.981438	0.782026	0.99939	0.994994	0.947712	0.996254	0.927201	0.880058	0.999322	0.990438	0.930319	0.997462	0.993581	-0.24076		-256.136	-58.3228			0.00126576			0.21288			-0.0216489			0.353259
LCL|PMCHR01	4689021	0.384743	0.474338	0.596717	0.11112	0.962226	0.366521	0.35207	0.705701	0.522167	0.893968	0.752964	0.68516	0.200818	0.679358	0.311293	0.861921	0.912548	0.982906	0.985861	0.981438	0.997928	0.877649	0.994994	1	0.996254	0.993323	1	0.95794	0.990438	0.98549	0.995027	0.993581	-0.160679		420.983	85.1689			-0.00208762			0.00742617			1.96461			0.466087
LCL|PMCHR01	4727303	0.856457	0.881654	0.801194	0.455721	0.738404	0.736292	0.0480565	0.865897	0.223591	0.206894	0.951554	0.992863	0.653445	0.232438	0.440576	0.936754	0.97807	1	0.985861	0.981438	0.956002	0.958928	0.994994	1	0.996254	1	1	0.999322	0.886201	0.922417	0.997462	0.993581	0.0328044		90.2764	40.6954			0.00096818			0.0514672			-0.687442			0.934036
LCL|PMCHR01	4806042	0.0737745	0.238765	0.26951	0.216356	0.0933515	0.295839	0.628064	0.949675	0.442777	0.379046	0.858661	0.7844	0.67242	0.213571	0.297179	0.824659	0.779576	0.931705	0.945158	0.981438	0.751371	0.835892	0.994994	1	0.996254	0.993747	1	0.999322	0.873639	0.93716	0.986016	0.993581	0.443966		913.098	232.637			-0.00219899			0.375741			-3.44149			-0.349619
LCL|PMCHR01	6261357	0.469199	0.459198	0.425667	0.938005	0.741005	0.221567	0.138199	0.688979	0.585403	0.60794	0.840408	0.584405	0.744198	0.891956	0.359908	0.526027	0.912548	0.9707	0.952421	0.993817	0.957314	0.831947	0.994994	1	0.996254	0.993747	1	0.999322	0.990438	0.953928	0.997462	0.993581	-0.0885865		-287.85	-83.4897			6.81746e-05			0.0351756			1.77375			-0.506407
LCL|PMCHR01	9394152	0.760513	0.199318	0.213942	0.305871	0.795189	0.359341	0.487415	0.226103	0.866572	0.745779	0.180108	0.625274	0.371347	0.358664	0.503011	0.404674	0.964943	0.931705	0.945158	0.981438	0.963744	0.877002	0.994994	0.947712	0.996254	0.927201	1	0.998021	0.941132	0.953928	0.997462	0.993581	0.0479753		623.829	163.989			-0.00115021			0.039995			-1.63251			0.301205
LCL|PMCHR01	9684025	0.752198	0.648179	0.587982	0.609758	0.554542	0.585402	0.94862	0.779955	0.774504	0.968157	0.631074	0.421449	0.0322313	0.27651	0.170192	0.659685	0.962979	1	0.985861	0.9895	0.937526	0.930777	0.994994	1	0.996254	0.993323	0.971831	0.95794	0.905985	1	0.873711	0.993581	-0.0652071		305.834	97.4103			0.000754748			0.114802			1.30994			-0.0333483
LCL|PMCHR01	9944759	0.670602	0.118032	0.17826	0.0166998	0.384564	0.46012	0.983533	0.13008	0.37565	0.589594	0.138944	0.21043	0.248135	0.606092	0.929157	0.969087	0.953458	0.931705	0.945158	0.953047	0.882325	0.903801	0.999991	0.947712	0.996254	0.893767	0.880058	0.975238	0.990438	0.953928	0.999162	0.99796	-0.0746896		836.474	197.171			-0.00294217			0.134238			-1.42084			-0.0108026
LCL|PMCHR01	10319720	0.0937293	0.4828	0.569164	0.22146	0.708563	0.703652	0.237088	0.565679	0.62741	0.892363	0.603927	0.642235	0.86934	0.113449	0.968913	0.67938	0.779576	0.983152	0.985861	0.981438	0.944199	0.954558	0.994994	1	0.996254	0.993323	1	0.999322	0.834005	0.98417	0.999162	0.993581	-0.247602		332.046	73.414			-0.00129248			-0.0500431			0.652201			0.506399
LCL|PMCHR01	10319811	0.11878	0.353058	0.436078	0.136582	0.837457	0.700776	0.27312	0.791401	0.677887	0.960599	0.646182	0.534922	0.801246	0.119744	0.936997	0.487031	0.825058	0.944097	0.965859	0.981438	0.972999	0.954558	0.994994	1	0.996254	0.993323	1	0.999322	0.849482	0.999174	0.999162	0.993581	-0.227416		427.188	97.7405			-0.00154664			-0.0267022			0.647322			0.466437
LCL|PMCHR01	10576478	0.548318	0.313116	0.291808	0.92282	0.920892	0.513217	0.323885	0.369298	0.233542	0.0426377	0.432489	0.0415477	0.197953	0.288178	0.00838466	0.698939	0.927752	0.931705	0.945158	0.993817	0.991039	0.904222	0.994994	1	0.996254	0.961807	0.852043	0.95794	0.914586	0.884388	0.822933	0.993581	-0.0967406		508.514	143.543			-0.00011182			-0.015788			-1.24769			0.436399
LCL|PMCHR01	13305207	0.411762	0.775292	0.7491	0.931683	0.186528	0.321662	0.953421	0.0535023	0.593795	0.917404	0.943103	0.365719	0.127508	0.774482	0.676327	0.959586	0.912548	1	0.985861	0.993817	0.783265	0.860708	0.994994	0.947712	0.996254	1	0.944517	0.95794	0.990438	0.986613	0.998498	0.997638	-0.11112		127.202	38.2955			-8.31246e-05			0.147026			-1.80518			0.021044
LCL|PMCHR01	13671676	0.257377	0.334077	0.244892	0.5368	0.611186	0.880956	0.383837	0.339401	0.0382981	0.849458	0.596661	0.778716	0.401569	0.589621	0.910192	0.0198704	0.871371	0.931705	0.945158	0.981438	0.937526	0.981388	0.994994	1	0.996254	0.993323	1	0.998021	0.990438	0.971048	0.999162	0.930143	-0.201484		539.366	174.079			0.000786476			0.0763222			-0.304531			0.439447
LCL|PMCHR01	13671684	0.80255	0.566814	0.502622	0.776814	0.985172	0.645619	0.788823	0.0510886	0.243907	0.0978935	0.507952	0.0449104	0.772772	0.647235	0.449937	0.294644	0.969342	0.995019	0.974538	0.993348	1	0.947387	0.994994	0.947712	0.996254	0.991467	0.852043	0.999322	0.990438	0.884388	0.997462	0.993581	0.0397756		293.188	92.1115			0.000323243			0.00244024			0.879806			-0.107734
LCL|PMCHR01	13713724	0.277073	0.737592	0.757352	0.896739	0.0957661	0.34879	0.249138	0.796095	0.0943093	0.413739	0.174689	0.185333	0.0770795	0.873132	0.041678	0.796602	0.878663	1	0.985861	0.993817	0.751371	0.873138	0.994994	1	0.996254	0.927201	0.867093	0.95794	0.990438	0.940944	0.822933	0.993581	-0.18289		184.863	46.0605			-0.000156529			-0.280298			-1.87627			0.607592
LCL|PMCHR01	14290109	0.834582	0.28897	0.244058	0.75215	0.599461	0.703383	0.786551	0.984854	0.0386543	0.453756	8.08301e-05	0.648226	0.400399	0.0347607	0.629669	0.515189	0.970222	0.931705	0.945158	0.993348	0.937526	0.954558	0.994994	1	0.996254	0.0522065	1	0.998021	0.740398	0.940944	0.998498	0.993581	-0.0290946		-461.586	-136.625			0.00031546			-0.0720111			-0.661223			0.0976139
LCL|PMCHR01	14965891	0.249386	0.836338	0.707931	0.269683	0.992643	0.433872	0.420476	0.0205972	0.0259822	0.246477	0.48473	0.364158	0.967285	0.840984	0.308144	0.450066	0.871371	1	0.985861	0.981438	1	0.884534	0.994994	0.947712	0.996254	0.97512	0.944517	0.999322	0.990438	0.930319	0.995027	0.993581	0.191107		-113.834	-54.7962			-0.00130645			0.00146556			-1.63176			0.364315
LCL|PMCHR01	14965910	0.249386	0.836338	0.707931	0.269683	0.992643	0.433872	0.420476	0.0205972	0.0259822	0.246477	0.48473	0.364158	0.967285	0.840984	0.308144	0.450066	0.871371	1	0.985861	0.981438	1	0.884534	0.994994	0.947712	0.996254	0.97512	0.944517	0.999322	0.990438	0.930319	0.995027	0.993581	-0.191107		113.834	54.7962			0.00130645			-0.00146556			1.63176			-0.364315
LCL|PMCHR01	14965924	0.249386	0.836338	0.707931	0.269683	0.992643	0.433872	0.420476	0.0205972	0.0259822	0.246477	0.48473	0.364158	0.967285	0.840984	0.308144	0.450066	0.871371	1	0.985861	0.981438	1	0.884534	0.994994	0.947712	0.996254	0.97512	0.944517	0.999322	0.990438	0.930319	0.995027	0.993581	-0.191107		113.834	54.7962			0.00130645			-0.00146556			1.63176			-0.364315
LCL|PMCHR01	14965936	0.256966	0.893685	0.973259	0.165845	0.732932	0.35795	0.380875	0.0266828	0.0188251	0.145744	0.301488	0.341014	0.928475	0.975211	0.349254	0.244597	0.871371	1	0.990644	0.981438	0.953797	0.877002	0.994994	0.947712	0.996254	0.961467	0.933467	0.999322	0.999624	0.90141	0.997462	0.970374	-0.186205		-73.4808	5.01325			0.00161898			0.0539675			1.90776			-0.396684
LCL|PMCHR01	16190189	0.55341	0.207397	0.213137	0.534746	0.0578815	0.665665	0.0624494	0.181872	0.524518	1	0.0332712	0.00573689	0.333382	0.937462	0.71428	0.132633	0.927752	0.931705	0.945158	0.981438	0.751371	0.95136	0.994994	0.947712	0.996254	0.653941	0.852043	0.998021	0.994353	1	0.998498	0.944977	0.0994284		-653.245	-174.92			0.000744625			0.25903			-0.842143			0.747358
LCL|PMCHR01	16190193	0.55341	0.207397	0.213137	0.534746	0.0578815	0.665665	0.0624494	0.181872	0.524518	1	0.0332712	0.00573689	0.333382	0.937462	0.71428	0.132633	0.927752	0.931705	0.945158	0.981438	0.751371	0.95136	0.994994	0.947712	0.996254	0.653941	0.852043	0.998021	0.994353	1	0.998498	0.944977	0.0994284		-653.245	-174.92			0.000744625			0.25903			-0.842143			0.747358
LCL|PMCHR01	16190210	0.55341	0.207397	0.213137	0.534746	0.0578815	0.665665	0.0624494	0.181872	0.524518	6.11673e-05	0.0332712	0.00573689	0.333382	0.937462	0.71428	0.132633	0.927752	0.931705	0.945158	0.981438	0.751371	0.95136	0.994994	0.947712	0.996254	0.653941	0.852043	0.998021	0.994353	0.0491785	0.998498	0.944977	-0.0994284		653.245	174.92			-0.000744625			-0.25903			0.842143			-0.747358
LCL|PMCHR01	16367283	0.265579	0.131849	0.14666	0.304204	0.793582	0.872203	0.948976	0.629588	0.0547152	0.944888	0.361667	0.0527157	0.895654	0.992509	0.163463	0.440926	0.871378	0.931705	0.945158	0.981438	0.963744	0.980882	0.994994	1	0.996254	0.961467	0.852043	0.999322	1	0.996605	0.86086	0.993581	-0.193247		799.516	209.325			-0.00127289			-0.0370545			0.306254			0.0300324
LCL|PMCHR01	16713386	0.0450538	0.411849	0.35346	0.797814	0.945108	0.327937	0.291545	0.641558	0.438762	0.964725	0.0345929	0.993735	0.680706	0.244509	0.817531	0.85557	0.779576	0.963633	0.945158	0.993348	0.992608	0.860708	0.994994	1	0.996254	0.656993	1	0.999322	0.893951	1	0.998498	0.993581	-0.260281		340.136	103.427			0.000240438			-0.00877628			-1.45268			0.382087
LCL|PMCHR01	16786132	0.0455656	0.393041	0.416399	0.519294	0.831922	0.381999	0.44835	0.989084	0.102402	0.353296	0.075068	0.959074	0.945995	0.0327882	0.469827	0.781965	0.779576	0.956877	0.950725	0.981438	0.972888	0.884534	0.994994	1	0.996254	0.83593	1	0.999322	0.740398	0.93716	0.997462	0.993581	-0.307674		418.602	107.992			-0.000715538			-0.0293986			-1.49673			-0.321606
LCL|PMCHR01	17271821	0.194415	0.147545	0.144189	0.396367	0.821479	0.3861	0.762246	0.192531	0.746901	0.336249	0.105888	0.718466	0.693564	0.0446575	0.484483	0.971126	0.848059	0.931705	0.945158	0.981438	0.969648	0.884534	0.994994	0.947712	0.996254	0.881874	1	0.999322	0.744857	0.93036	0.997462	0.99796	0.147846		-506.252	-138.342			0.000691374			-0.0239741			1.19579			-0.0961173
LCL|PMCHR01	17503084	0.727843	0.606336	0.631759	0.661116	0.812942	0.844544	0.29332	0.196181	0.366991	0.159481	0.486219	0.0385285	0.00115061	0.314618	0.603933	0.48753	0.960685	1	0.985861	0.9895	0.966513	0.977467	0.994994	0.947712	0.996254	0.975915	0.852043	0.346909	0.923059	0.90141	0.998498	0.993581	-0.0571881		-273.531	-68.8569			0.000515876			-0.0339811			0.375211			0.473052
LCL|PMCHR01	17540118	0.456106	0.379212	0.288102	0.64066	0.836893	0.718033	0.129741	0.735095	0.121225	0.649786	0.769	0.627564	0.697942	0.29324	0.760342	0.888703	0.912548	0.956877	0.945158	0.9895	0.972888	0.954558	0.994994	1	0.996254	0.993323	1	0.999322	0.91847	0.953928	0.998498	0.993581	-0.128356		477.168	154.518			0.000575167			0.0295783			0.72501			-0.757085
LCL|PMCHR01	17605591	0.13773	0.387034	0.385522	0.802281	0.0629084	0.694979	0.536087	0.780402	0.202681	0.370335	0.171865	0.761529	0.251889	0.966002	0.754781	0.769907	0.825058	0.956877	0.945158	0.993348	0.751371	0.954558	0.994994	1	0.996254	0.924633	1	0.975238	0.999624	0.93716	0.998498	0.993581	0.234071		-431.692	-117.142			0.000283723			0.237009			-0.740555			0.249606
LCL|PMCHR01	18189032	0.804963	0.345281	0.348141	0.521418	0.147544	0.267134	0.195468	0.964035	0.264273	0.290733	0.534195	0.778203	0.796175	0.623053	0.450544	0.69425	0.969342	0.931705	0.945158	0.981438	0.775907	0.835892	0.994994	1	0.996254	0.993323	1	0.999322	0.990438	0.930319	0.997462	0.993581	-0.0368548		-442.782	-119.157			0.000685009			-0.18867			1.90844			-0.532616
LCL|PMCHR01	18189262	0.265192	0.619863	0.56801	0.870844	0.504759	0.374389	0.919268	0.656781	0.472627	0.270316	0.845496	0.6985	0.756454	0.955365	0.878264	0.849303	0.871378	1	0.985861	0.993817	0.93513	0.878431	0.994994	1	0.996254	0.993747	1	0.999322	0.999479	0.930319	0.999162	0.993581	-0.172732		248.826	76.9248			0.000180681			0.086228			1.50997			-0.0426117
LCL|PMCHR01	18192999	0.98493	0.730733	0.810648	0.362437	0.690117	0.999486	0.0940782	0.709776	0.834818	0.540619	0.638914	0.755503	0.178593	0.224393	0.212754	0.64834	0.997784	1	0.985861	0.981438	0.944199	1	0.994994	1	0.996254	0.993323	1	0.95794	0.875738	0.940944	0.932963	0.993581	-0.00303931		181.862	34.4444			-0.0010492			-0.0519855			0.00117535			0.775697
LCL|PMCHR01	18644581	0.405224	0.492678	0.487668	0.890344	0.0363093	0.954714	0.479755	0.466728	0.49289	0.253834	0.938734	0.198845	0.723925	0.0816392	0.170851	0.228665	0.912548	0.983152	0.970167	0.993817	0.746695	0.992275	0.994994	1	0.996254	1	0.880028	0.999322	0.781404	0.930319	0.873711	0.970374	-0.1296		-340.662	-93.0979			0.000153747			-0.27374			0.110561			0.292896
LCL|PMCHR01	19621633	0.42518	0.607168	0.636611	0.46195	0.279079	0.63789	0.801626	0.950819	0.442042	0.810172	0.469597	0.772272	0.872851	0.542891	0.12496	0.918708	0.912548	1	0.985861	0.981438	0.838281	0.947387	0.994994	1	0.996254	0.974947	1	0.999322	0.989586	0.961357	0.841496	0.993581	0.135197		281.352	70.0087			-0.000891114			-0.198762			-1.11671			0.135041
LCL|PMCHR01	19622746	0.42518	0.607168	0.636611	0.46195	0.279079	0.63789	0.801626	0.950819	0.442042	0.810172	0.469597	0.772272	0.872851	0.542891	0.12496	0.918708	0.912548	1	0.985861	0.981438	0.838281	0.947387	0.994994	1	0.996254	0.974947	1	0.999322	0.989586	0.961357	0.841496	0.993581	0.135197		281.352	70.0087			-0.000891114			-0.198762			-1.11671			0.135041
LCL|PMCHR01	19666755	0.115919	0.403611	0.387627	0.605023	0.806151	0.487918	0.760181	0.927653	0.0342817	0.273416	0.597423	0.267035	0.59166	0.0174683	0.00212261	0.34523	0.825058	0.956877	0.945158	0.9895	0.964324	0.903801	0.994994	1	0.996254	0.993323	0.884737	0.999322	0.701338	0.930319	0.822933	0.993581	0.18676		314.788	87.941			-0.000441407			0.0342021			1.13826			0.0968553
LCL|PMCHR01	19759913	0.476842	0.323775	0.339021	0.287566	0.571358	0.381766	0.753798	0.875085	0.182268	0.0457727	0.613	0.373407	0.533018	0.00361994	0.00648679	0.273333	0.913385	0.931705	0.945158	0.981438	0.937526	0.884534	0.994994	1	0.996254	0.993323	0.956112	0.999322	0.582087	0.884388	0.822933	0.977886	-0.0814185		-353.666	-92.9039			0.000867507			0.0664916			-1.23643			-0.0950524
LCL|PMCHR01	20107969	0.329079	0.57373	0.505571	0.835393	0.0795516	0.695857	0.600409	0.567618	0.898391	0.486057	0.315684	0.16864	0.239072	0.27724	0.448822	0.297816	0.911259	0.995794	0.975828	0.993466	0.751371	0.954558	0.994994	1	0.996254	0.961467	0.863608	0.967562	0.905985	0.940944	0.997462	0.993581	0.125516		-232.798	-73.9153			-0.000191435			-0.22342			0.636783			-0.191644
LCL|PMCHR01	20709055	0.566965	0.996918	0.962527	0.856567	0.041747	0.205194	0.306063	0.934554	0.156117	0.908718	0.821896	0.484505	0.863276	0.179183	0.291019	0.212848	0.927752	1	0.990644	0.993466	0.751371	0.831947	0.994994	1	0.996254	0.993747	1	0.999322	0.862571	0.986613	0.976268	0.970374	-0.0898125		2.0584	6.69287			0.000203046			-0.270202			2.24596			-0.395943
LCL|PMCHR01	21179933	0.0744897	0.413057	0.386336	0.991881	0.068711	0.384766	0.697449	0.292086	0.749297	0.784501	0.944924	0.487612	0.659006	0.210968	0.400145	0.464841	0.779576	0.963633	0.945158	0.998297	0.751371	0.884534	0.994994	0.97174	0.996254	1	1	0.999322	0.872956	0.959189	0.997462	0.993581	0.325715		-475.792	-135.842			-1.33972e-05			0.280914			-1.78285			-0.20745
LCL|PMCHR01	22510309	0.043946	0.180051	0.195952	0.305143	0.84719	0.552963	0.0322494	0.971311	0.947622	0.598439	0.285321	0.0683957	0.754486	0.144915	0.20601	0.0939659	0.779576	0.931705	0.945158	0.981438	0.975531	0.920471	0.994994	1	0.996254	0.961467	0.852043	0.999322	0.862571	0.953928	0.932963	0.930143	0.311801		-644.462	-168.847			0.0011424			0.0244787			-1.06053			0.82192
LCL|PMCHR01	22510312	0.043946	0.180051	0.195952	0.305143	0.84719	0.552963	0.0322494	0.971311	0.947622	0.598439	0.285321	0.0683957	0.754486	0.144915	0.20601	0.0939659	0.779576	0.931705	0.945158	0.981438	0.975531	0.920471	0.994994	1	0.996254	0.961467	0.852043	0.999322	0.862571	0.953928	0.932963	0.930143	-0.311801		644.462	168.847			-0.0011424			-0.0244787			1.06053			-0.82192
LCL|PMCHR01	22510318	0.043946	0.180051	0.195952	0.305143	0.84719	0.552963	0.0322494	0.971311	0.947622	0.598439	0.285321	0.0683957	0.754486	0.144915	0.20601	0.0939659	0.779576	0.931705	0.945158	0.981438	0.975531	0.920471	0.994994	1	0.996254	0.961467	0.852043	0.999322	0.862571	0.953928	0.932963	0.930143	0.311801		-644.462	-168.847			0.0011424			0.0244787			-1.06053			0.82192
LCL|PMCHR01	22618210	0.866473	0.105123	0.0891525	0.937817	0.360151	0.605711	0.294424	0.756479	0.0737512	0.370296	0.49958	0.642429	0.429872	0.797234	0.573023	0.0281385	0.978282	0.931705	0.908157	0.993817	0.878842	0.935923	0.994994	1	0.996254	0.983664	1	0.998021	0.990438	0.93716	0.998498	0.930143	-0.0256242		-751.792	-213.253			8.53082e-05			-0.124065			0.910651			-0.426937
LCL|PMCHR01	22976362	0.220348	0.500257	0.55594	0.300099	0.133016	0.427278	0.0663481	0.787131	0.825752	0.225908	0.714267	0.550915	0.202838	0.163241	0.845934	0.684921	0.848258	0.983152	0.985861	0.981438	0.751371	0.884534	0.994994	1	0.996254	0.993323	1	0.95794	0.862571	0.930319	0.998498	0.993581	-0.189217		-332.66	-78.9638			0.00114241			-0.20608			1.5346			0.994587
LCL|PMCHR01	23324416	0.0062562	0.751848	0.863668	0.243316	0.621596	0.933988	0.60759	0.136281	0.910924	0.413939	0.243034	0.744942	0.14845	0.747969	0.500809	0.0663078	0.779576	1	0.985861	0.981438	0.940212	0.990107	0.994994	0.947712	0.996254	0.927201	1	0.95794	0.990438	0.940944	0.997462	0.930143	-0.348198		135.031	20.0249			-0.0010811			0.0541424			-0.133791			-0.194913
LCL|PMCHR01	23324422	0.00228501	0.348458	0.390705	0.283079	0.62751	0.944985	0.248111	0.257972	0.475887	0.570289	0.473428	0.733287	0.146707	0.853252	0.822451	0.0748813	0.779576	0.934906	0.945158	0.981438	0.941619	0.990107	0.994994	0.947712	0.996254	0.97512	1	0.95794	0.990438	0.952318	0.998498	0.930143	0.399968		-397.06	-98.784			0.00103169			-0.0541624			0.119598			0.436206
LCL|PMCHR01	23324442	0.0562526	0.521354	0.480099	0.818892	0.988997	0.225299	0.0968364	0.669456	0.961213	0.593738	0.127201	0.524117	0.662857	0.827235	0.045627	0.926009	0.779576	0.983152	0.970167	0.993466	1	0.832332	0.994994	1	0.996254	0.893767	1	0.999322	0.990438	0.953928	0.822933	0.993581	-0.269218		291.584	86.417			0.000233077			0.00180967			1.9606			-0.639508
LCL|PMCHR01	23670146	0.379631	0.319065	0.33066	0.514016	0.882671	0.626162	0.914687	0.867597	0.588973	0.0842395	0.800869	0.658949	0.415877	0.972756	0.498258	0.108899	0.912548	0.931705	0.945158	0.981438	0.984835	0.94547	0.994994	1	0.996254	0.993747	1	0.998021	0.999624	0.884388	0.997462	0.930839	-0.113749		-403.865	-106.862			0.000604085			-0.0174169			-0.749261			0.0348625
LCL|PMCHR01	23941053	0.743099	0.387771	0.420258	0.316274	0.327142	0.396502	0.261624	0.501006	0.413515	0.298612	0.258896	0.538121	0.741736	0.13567	0.309341	0.967904	0.961446	0.956877	0.952421	0.981438	0.872216	0.884534	0.994994	1	0.996254	0.947584	1	0.999322	0.862464	0.930319	0.995027	0.99796	0.0450165		-374.421	-94.8254			0.000982425			-0.111939			1.51436			-0.491986
LCL|PMCHR01	23955215	0.081667	0.216421	0.0872463	0.0186785	0.999908	0.951585	0.735553	0.946428	0.958415	0.284048	0.311989	0.903527	0.448949	0.407191	0.370575	0.440693	0.779576	0.931705	0.908157	0.953047	1	0.99105	0.994994	1	0.996254	0.961467	1	0.999322	0.965365	0.930319	0.997462	0.993581	0.24459		-540.214	-198.519			-0.00232794			-1.3841e-05			-0.107158			0.139709
LCL|PMCHR01	23969403	0.0729613	0.483511	0.622809	0.0734024	0.810805	0.257644	0.729711	0.200655	0.539364	0.0138584	0.416797	0.30498	0.0591145	0.716437	0.297911	0.984934	0.779576	0.983152	0.985861	0.981438	0.966513	0.835892	0.994994	0.947712	0.996254	0.961467	0.905723	0.95794	0.990438	0.884388	0.986432	0.99796	-0.23698		-296.984	-57.1228			0.0016837			-0.0278359			-1.89228			-0.128231
LCL|PMCHR01	23974472	0.059743	0.708182	0.889592	0.0590996	0.976227	0.473645	0.680683	0.216143	0.778572	0.0172109	0.269716	0.604442	0.178279	0.390311	0.352131	0.757408	0.779576	1	0.985861	0.965222	0.999985	0.903801	0.994994	0.947712	0.996254	0.961467	1	0.95794	0.962897	0.884388	0.997462	0.993581	0.276211		180.682	18.4561			-0.00196973			0.00398321			1.45243			0.175599
LCL|PMCHR01	23974683	0.059743	0.708182	0.889592	0.0590996	0.976227	0.473645	0.680683	0.216143	0.778572	0.0172109	0.269716	0.604442	0.178279	0.390311	0.352131	0.757408	0.779576	1	0.985861	0.965222	0.999985	0.903801	0.994994	0.947712	0.996254	0.961467	1	0.95794	0.962897	0.884388	0.997462	0.993581	0.276211		180.682	18.4561			-0.00196973			0.00398321			1.45243			0.175599
LCL|PMCHR01	23980431	0.0749855	0.864981	0.968566	0.114581	0.915193	0.431691	0.69901	0.345698	0.669184	0.0258922	0.213039	0.710023	0.249169	0.248947	0.399045	0.692657	0.779576	1	0.990644	0.981438	0.990554	0.884534	0.994994	1	0.996254	0.927201	1	0.975238	0.893951	0.884388	0.997462	0.993581	-0.264206		-84.573	5.34919			0.00167063			-0.0144894			-1.61086			-0.16592
LCL|PMCHR01	24002591	0.430409	0.154336	0.204886	0.0648026	0.570579	0.765108	0.526461	0.195834	0.522238	0.00877834	0.244954	0.418268	0.483511	1	0.591143	0.323812	0.912548	0.931705	0.945158	0.965222	0.937526	0.96214	0.994994	0.947712	0.996254	0.927201	0.971831	0.999322	1	0.884388	0.998498	0.993581	0.135605		750.809	182.406			-0.00224295			0.0838022			0.702196			0.312602
LCL|PMCHR01	24002615	0.430409	0.154336	0.204886	0.0648026	0.570579	0.765108	0.526461	0.195834	0.522238	0.00877834	0.244954	0.418268	0.483511	1	0.591143	0.323812	0.912548	0.931705	0.945158	0.965222	0.937526	0.96214	0.994994	0.947712	0.996254	0.927201	0.971831	0.999322	1	0.884388	0.998498	0.993581	0.135605		750.809	182.406			-0.00224295			0.0838022			0.702196			0.312602
LCL|PMCHR01	24002655	0.430409	0.154336	0.204886	0.0648026	0.570579	0.765108	0.526461	0.195834	0.522238	0.00877834	0.244954	0.418268	0.483511	0.000765453	0.591143	0.323812	0.912548	0.931705	0.945158	0.965222	0.937526	0.96214	0.994994	0.947712	0.996254	0.927201	0.971831	0.999322	0.230784	0.884388	0.998498	0.993581	-0.135605		-750.809	-182.406			0.00224295			-0.0838022			-0.702196			-0.312602
LCL|PMCHR01	24002833	0.430409	0.154336	0.204886	0.0648026	0.570579	0.765108	0.526461	0.195834	0.522238	0.00877834	0.244954	0.418268	0.483511	1	0.591143	0.323812	0.912548	0.931705	0.945158	0.965222	0.937526	0.96214	0.994994	0.947712	0.996254	0.927201	0.971831	0.999322	1	0.884388	0.998498	0.993581	-0.135605		-750.809	-182.406			0.00224295			-0.0838022			-0.702196			-0.312602
LCL|PMCHR01	24002865	0.430409	0.154336	0.204886	0.0648026	0.570579	0.765108	0.526461	0.195834	0.522238	0.00877834	0.244954	0.418268	0.483511	1	0.591143	0.323812	0.912548	0.931705	0.945158	0.965222	0.937526	0.96214	0.994994	0.947712	0.996254	0.927201	0.971831	0.999322	1	0.884388	0.998498	0.993581	0.135605		750.809	182.406			-0.00224295			0.0838022			0.702196			0.312602
LCL|PMCHR01	24003349	0.0383349	0.800405	0.970796	0.0898548	0.80904	0.604174	0.392817	0.226759	0.605972	0.0974399	0.283644	0.509531	0.200009	0.4048	0.205936	0.784777	0.779576	1	0.990644	0.981438	0.966042	0.935569	0.994994	0.947712	0.996254	0.961467	1	0.95794	0.962897	0.884388	0.932963	0.993581	0.439966		179.144	7.14297			-0.00257633			-0.0485503			1.33274			0.554653
LCL|PMCHR01	24019622	0.0582228	0.579582	0.760543	0.0361519	0.966146	0.545176	0.677054	0.141663	0.896118	0.014815	0.352556	0.522769	0.134616	0.63883	0.332372	0.830354	0.779576	0.999447	0.985861	0.953047	0.99929	0.920471	0.994994	0.947712	0.996254	0.961467	1	0.95794	0.990438	0.884388	0.997462	0.993581	0.262997		249.536	37.7722			-0.00206297			-0.00535013			1.13268			0.168776
LCL|PMCHR01	24093109	0.0986474	0.293932	0.362877	0.127978	0.850914	0.77933	0.418132	0.498591	0.486617	0.917343	0.61629	0.957626	0.732831	0.254205	0.75549	0.540228	0.779576	0.931705	0.945158	0.981438	0.975531	0.96214	0.994994	1	0.996254	0.993323	1	0.999322	0.893951	0.986613	0.998498	0.993581	-0.287766		573.772	135.634			-0.00189112			0.0270294			0.552275			0.375742
LCL|PMCHR01	25202343	0.836375	0.285113	0.364894	0.133845	0.216057	0.273451	0.0985038	0.698884	0.770366	0.912292	0.922971	0.151192	0.904621	0.593029	0.0330873	0.538934	0.971274	0.931705	0.945158	0.981438	0.807577	0.835892	0.994994	1	0.996254	1	0.852043	0.999322	0.990438	0.986613	0.822933	0.993581	-0.0291485		471.138	109.028			-0.00150361			0.153276			-1.70812			0.608948
LCL|PMCHR01	26460110	0.162156	0.218277	0.153426	0.702959	0.520866	0.0258481	0.916143	0.227893	0.9019	0.762875	0.817995	0.658495	0.582731	0.696053	0.359051	0.494	0.843068	0.931705	0.945158	0.9895	0.937526	0.749338	0.994994	0.947712	0.996254	0.993747	1	0.999322	0.990438	0.953928	0.997462	0.993581	0.169242		-462.305	-144.007			-0.000331369			-0.0678496			3.31584			-0.0350336
LCL|PMCHR01	27360420	0.939069	0.847398	0.816622	0.919916	0.315378	0.234758	0.296311	0.801218	0.44857	0.062178	0.443217	0.250078	0.579938	0.776661	0.0293705	0.2211	0.996901	1	0.985861	0.993817	0.870856	0.834045	0.994994	1	0.996254	0.971408	0.884008	0.999322	0.990438	0.884388	0.822933	0.970374	-0.0125837		-105.521	-34.1104			-0.000118845			-0.136889			2.24837			-0.480609
LCL|PMCHR01	27360426	0.874939	0.152869	0.112547	0.675127	0.848108	0.0484911	0.702921	0.0480473	0.536995	0.336065	0.68747	0.0720559	0.319374	0.0709885	0.572648	0.243201	0.978282	0.931705	0.942623	0.9895	0.975531	0.75453	0.994994	0.947712	0.996254	0.993323	0.852043	0.998021	0.774614	0.93036	0.998498	0.970374	0.0277901		774.922	231.718			0.000530617			-0.0283898			3.92072			0.189323
LCL|PMCHR01	27376343	0.860207	0.929895	0.964328	0.460826	0.793857	0.726318	0.245128	0.631752	0.0365422	0.794577	0.221496	0.792925	0.672896	0.842974	0.161399	0.553799	0.978282	1	0.990644	0.981438	0.963744	0.956706	0.994994	1	0.996254	0.927201	1	0.999322	0.990438	0.959189	0.85937	0.993581	-0.0254864		42.8735	5.88938			-0.000763938			0.0354486			-0.5779			-0.47696
LCL|PMCHR01	28590613	0.3742	0.0476393	0.0537269	0.298787	0.123167	0.709761	0.55754	0.213673	0.260671	0.432567	0.284846	0.237629	0.810552	0.958898	0.3829	0.488513	0.912548	0.896011	0.908157	0.981438	0.751371	0.954558	0.994994	0.947712	0.996254	0.961467	0.880058	0.999322	0.999479	0.940944	0.997462	0.993581	-0.156934		1047.12	277.467			-0.00130843			0.241721			0.843826			0.290004
LCL|PMCHR01	28638665	0.783022	0.548375	0.420248	0.27011	0.915027	0.315911	0.123052	0.982009	0.0883868	0.111825	0.753973	0.97151	0.667465	0.842068	0.502347	0.155273	0.969342	0.983152	0.952421	0.981438	0.990554	0.860708	0.994994	1	0.996254	0.993323	1	0.999322	0.990438	0.893116	0.997462	0.965552	-0.0510692		357.423	128.072			0.00145886			-0.0168918			-2.03592			-0.838983
LCL|PMCHR01	28638679	0.692106	0.508632	0.529589	0.585871	0.275655	0.986059	0.932388	0.0463627	0.606223	0.00162743	0.646163	0.056215	0.63791	0.914202	0.84951	0.344438	0.960685	0.983152	0.985624	0.989354	0.838281	0.99939	0.994994	0.947712	0.996254	0.993323	0.852043	0.999322	0.990438	0.392536	0.998498	0.993581	0.0625768		333.798	85.9653			-0.000616117			-0.148937			0.0320375			0.0353785
LCL|PMCHR01	28826355	0.900836	0.0328614	0.0394174	0.0831607	0.136046	0.628022	0.457835	0.523894	0.973701	0.342968	0.532482	0.234974	0.526491	0.852794	0.626194	0.0234616	0.983174	0.896011	0.908157	0.981438	0.752679	0.946387	0.994994	1	0.996254	0.993323	0.880058	0.999322	0.990438	0.934734	0.998498	0.930143	0.0259048		-1322.44	-347.725			0.00255375			-0.2617			-1.1426			-0.433545
LCL|PMCHR01	29228117	0.200521	0.435578	0.408133	0.971257	0.764488	0.820781	0.652369	0.11192	0.377427	0.361261	0.0354196	0.157301	0.854602	0.639707	0.321854	0.789273	0.848059	0.969991	0.948839	0.994971	0.962847	0.974092	0.994994	0.947712	0.996254	0.65717	0.853922	0.999322	0.990438	0.93716	0.997462	0.993581	0.238737		461.827	132.144			-4.82255e-05			0.0466151			0.472302			-0.229145
LCL|PMCHR01	30284336	0.245634	0.0745109	0.0913582	0.0707547	0.108944	0.731119	0.410869	0.415434	0.398013	0.0553905	0.225769	0.954056	0.387714	0.964391	0.48303	0.148442	0.871371	0.896011	0.908157	0.981438	0.751371	0.958245	0.994994	1	0.996254	0.927201	1	0.998021	0.999479	0.884388	0.997462	0.958073	-0.163987		-761.099	-196.269			0.00180591			0.193406			-0.581148			0.320814
LCL|PMCHR01	30823639	0.45514	0.754938	0.754306	0.698386	0.534803	0.190025	0.555532	0.912323	0.957725	0.212652	0.365329	0.932234	0.229248	0.0121964	0.244332	0.250568	0.912548	1	0.985861	0.9895	0.937526	0.825435	0.994994	1	0.996254	0.961467	1	0.967562	0.692381	0.92693	0.933834	0.970374	-0.144004		-197.578	-53.3971			0.000534707			0.104145			2.81248			0.35246
LCL|PMCHR01	30966810	0.974441	0.0686175	0.0782201	0.157421	0.132274	0.508038	0.706229	0.765553	0.413853	0.108896	0.116331	0.820161	0.815205	0.357293	0.750848	0.0410709	0.996901	0.896011	0.908157	0.981438	0.751371	0.903801	0.994994	1	0.996254	0.881874	1	0.999322	0.940796	0.884388	0.998498	0.930143	-0.0128048		2199.4	578.7			-0.00402567			-0.500948			-3.29138			0.467086
LCL|PMCHR01	31032282	0.817584	0.617676	0.563973	0.765446	0.806957	0.416682	0.731611	0.700263	0.181707	0.815878	0.27327	0.548025	0.936703	0.562864	0.950432	0.616308	0.969342	1	0.985861	0.993348	0.964509	0.884534	0.994994	1	0.996254	0.961467	1	0.999322	0.990438	0.961357	0.999162	0.993581	-0.0414349		290.181	90.0697			0.000384215			0.0372681			-1.66986			-0.152233
LCL|PMCHR01	31067921	0.221208	0.700041	0.71694	0.641266	0.0088277	0.394424	0.957109	0.0893405	0.308638	0.305609	0.407621	0.278536	0.773545	0.732916	0.763185	0.653073	0.848258	1	0.985861	0.9895	0.746695	0.884534	0.995922	0.947712	0.996254	0.961467	0.890305	0.999322	0.990438	0.930319	0.998498	0.993581	-0.211234		217.337	55.2638			-0.000576561			0.378527			1.60326			-0.0228861
LCL|PMCHR01	32721555	0.951309	0.496231	0.526228	0.622701	0.142786	0.319173	0.702209	0.862711	0.946809	0.106509	0.239732	0.0517192	0.222225	0.0257166	0.0903354	0.659379	0.996901	0.983152	0.983673	0.9895	0.764939	0.860708	0.994994	1	0.996254	0.927201	0.852043	0.967562	0.740398	0.884388	0.841496	0.993581	-0.00655444		233.634	58.9843			-0.000378886			-0.153237			1.32427			0.122277
LCL|PMCHR01	34216313	0.297986	0.331501	0.368125	0.259037	0.794254	0.093496	0.207856	0.237799	0.0199604	0.225245	0.220032	0.412607	0.622993	0.596329	0.784897	0.56147	0.893957	0.931705	0.945158	0.981438	0.963744	0.757011	0.994994	0.947712	0.996254	0.927201	0.971831	0.999322	0.990438	0.930294	0.998498	0.993581	-0.134016		392.227	98.7507			-0.00103602			-0.0284716			-2.71455			0.493255
LCL|PMCHR01	34869876	0.444135	0.0214183	0.0209896	0.196811	0.614291	0.548517	0.279427	0.742743	0.923841	0.846342	0.360958	0.74135	0.394785	0.74353	0.692314	0.272083	0.912548	0.896011	0.879034	0.981438	0.938353	0.920471	0.994994	1	0.996254	0.961467	1	0.998021	0.990438	0.970236	0.998498	0.975519	0.106466		-945.688	-257.731			0.00127715			0.0622132			0.963869			-0.403281
LCL|PMCHR01	36047837	0.25442	0.026908	0.0247287	0.330216	0.336515	0.310513	0.25307	0.869417	0.782138	0.788632	0.861492	0.355821	0.361982	0.784261	0.812668	0.00971378	0.871371	0.896011	0.879034	0.981438	0.876908	0.857789	0.994994	1	0.996254	0.993747	0.944517	0.998021	0.990438	0.959189	0.998498	0.930143	0.16922		-975.351	-268.551			0.00103243			-0.123449			-1.85826			-0.455105
LCL|PMCHR01	36914153	0.163204	0.236668	0.277248	0.119412	0.0557897	0.287893	0.858821	0.121835	0.425528	0.97592	0.219504	0.537899	0.316106	0.500197	0.506952	0.0122764	0.843876	0.931705	0.945158	0.981438	0.751371	0.835892	0.994994	0.947712	0.996254	0.927201	1	0.998021	0.981626	1	0.997462	0.930143	-0.17843		-470.751	-117.621			0.0014169			-0.246613			1.86618			-0.0629422
LCL|PMCHR01	38468473	0.701664	0.576635	0.683384	0.22767	0.488942	0.262612	0.299492	0.440444	0.60558	0.220623	0.596713	0.0662547	0.152734	0.266791	0.158025	0.466202	0.960685	0.998452	0.985861	0.981438	0.925384	0.835892	0.994994	1	0.996254	0.993323	0.852043	0.95794	0.905985	0.929878	0.854508	0.993581	-0.0499732		-234.46	-46.7544			0.00112091			0.0828586			-1.77577			0.376542
LCL|PMCHR01	40216792	0.724505	0.697206	0.91883	0.0334607	0.341621	0.399913	0.686618	0.346346	0.59916	0.647345	0.265631	0.182476	0.857555	0.438704	0.408593	0.527491	0.960685	1	0.985861	0.953047	0.877518	0.884534	0.994994	1	0.996254	0.961467	0.867093	0.999322	0.975932	0.953928	0.997462	0.993581	-0.0617388		-222.404	-16.1249			0.0026211			-0.149992			1.63308			0.352377
LCL|PMCHR01	41130130	0.904767	0.0500225	0.0479453	0.383547	0.497774	0.975835	0.285077	0.82797	0.918604	0.351134	0.35928	0.341871	0.422585	0.838585	0.159846	0.0571092	0.984825	0.896011	0.908157	0.981438	0.93	0.99939	0.994994	1	0.996254	0.961467	0.933467	0.998021	0.990438	0.93716	0.858547	0.930143	0.0149755		736.508	201.672			-0.000780358			0.0732365			-0.045864			0.369268
LCL|PMCHR01	41623014	0.942744	0.740172	0.778489	0.565933	0.558658	0.37045	0.290529	0.886895	0.0848853	0.809703	0.559523	0.983372	0.869998	0.153946	0.414516	0.0301199	0.996901	1	0.985861	0.986293	0.937526	0.878306	0.994994	1	0.996254	0.993323	1	0.999322	0.862571	0.961357	0.997462	0.930143	0.0101233		-153.597	-35.274			0.000580193			-0.0753893			1.44155			-0.415635
LCL|PMCHR01	47646002	0.875083	0.800312	0.808043	0.718669	0.64753	0.809297	0.760633	0.110941	0.950542	0.0960016	0.762239	0.100963	0.208502	0.883182	0.681879	0.648894	0.978282	1	0.985861	0.993348	0.944199	0.96888	0.994994	0.947712	0.996254	0.993323	0.852043	0.961581	0.990438	0.884388	0.998498	0.993581	0.0287695		-153.133	-39.6615			0.000472788			0.0726682			0.510558			0.138208
LCL|PMCHR01	49804675	0.877843	0.406837	0.385693	0.955366	0.662286	0.232822	0.88296	0.227632	0.350713	0.71071	0.990783	0.530125	0.910077	0.0641435	0.685425	0.357961	0.978282	0.957619	0.945158	0.993817	0.944199	0.834045	0.994994	0.947712	0.996254	1	1	0.999322	0.754617	0.953928	0.998498	0.993581	-0.023818		-406.985	-114.887			6.22392e-05			0.0676186			-2.09834			-0.0623768
LCL|PMCHR01	49907405	0.155148	0.369225	0.346489	0.725026	0.548193	0.677432	0.322731	0.219962	0.318678	0.0481202	0.238384	0.363634	0.508473	0.811129	0.927357	0.340388	0.839729	0.951749	0.945158	0.993348	0.937526	0.953306	0.994994	0.947712	0.996254	0.927201	0.944517	0.999322	0.990438	0.884388	0.999162	0.993581	0.21483		-428.384	-121.25			0.000381635			0.0795147			-0.919173			0.400136
LCL|PMCHR01	50326225	0.150373	0.518182	0.516581	0.939691	0.253933	0.912828	0.775354	0.599465	0.87335	0.165228	0.433688	0.112261	0.0686177	0.666793	0.092245	0.648945	0.828453	0.983152	0.983673	0.993817	0.829926	0.986856	0.994994	1	0.996254	0.961807	0.852043	0.95794	0.990438	0.90141	0.841496	0.993581	-0.573294		826.124	224.052			-0.000216676			-0.439034			-0.581131			0.331983
LCL|PMCHR01	51980387	0.322714	0.71015	0.745062	0.536627	0.764993	0.758583	0.562539	0.464058	0.981582	0.960649	0.396919	0.0103337	0.124807	0.809318	0.117812	0.596065	0.908268	1	0.985861	0.981438	0.962847	0.96214	0.994994	1	0.996254	0.961467	0.852043	0.95794	0.990438	0.999174	0.841496	0.993581	0.186881		229.469	54.3478			-0.000835322			-0.051618			0.657555			-0.296356
LCL|PMCHR01	52009124	0.71738	0.341344	0.302893	0.928928	0.686865	0.525834	0.407759	0.197717	0.807437	0.19524	0.831683	0.754144	0.382043	0.868128	0.701523	0.762896	0.960685	0.931705	0.945158	0.993817	0.944199	0.907369	0.994994	0.947712	0.996254	0.993747	1	0.998021	0.990438	0.90141	0.998498	0.993581	0.0879454		-725.942	-211.89			0.000155311			0.0827755			-1.92007			0.518169
LCL|PMCHR01	54112377	0.476552	0.923072	0.960113	0.262631	0.110331	0.707021	3.04687e-09	0.894847	0.614712	0.700342	0.962545	0.714542	0.481633	0.900595	0.634382	0.404706	0.913385	1	0.990644	0.981438	0.751371	0.954558	7.34906e-06	1	0.996254	1	1	0.999322	0.990438	0.953928	0.998498	0.993581	0.107235		48.8444	-6.83859			-0.00120212			0.199511			-0.618858			3.13747
LCL|PMCHR01	54150420	0.216257	0.927096	0.911523	0.0717586	0.0527544	0.188776	0.613833	0.495058	0.680043	0.652069	0.374187	0.884568	0.432167	0.6677	0.588241	0.330194	0.848059	1	0.985861	0.981438	0.751371	0.824791	0.994994	1	0.996254	0.961467	1	0.998021	0.990438	0.953928	0.998498	0.993581	0.279587		69.6298	-22.6942			-0.00288221			-0.35584			-3.47995			-0.338445
LCL|PMCHR01	55301125	0.746466	0.616525	0.594276	0.836039	0.285371	0.181881	0.963127	0.297802	0.301957	0.384207	0.794277	0.0373472	0.14865	0.0667157	0.11267	0.633316	0.962821	1	0.985861	0.993466	0.846429	0.818464	0.996844	0.978607	0.996254	0.993747	0.852043	0.95794	0.754617	0.93716	0.841496	0.993581	-0.034236		171.5	49.1361			0.000157066			-0.107395			1.6085			-0.0135266
LCL|PMCHR01	56217403	0.405279	0.5358	0.594662	0.367431	0.393894	0.221836	0.903081	0.379396	0.622021	0.774138	0.597703	0.0253297	0.277797	0.746816	0.327928	0.504027	0.912548	0.983152	0.985861	0.981438	0.882845	0.831947	0.994994	1	0.996254	0.993323	0.852043	0.975238	0.990438	0.957058	0.997462	0.993581	-0.11256		-268.278	-62.6452			0.000870081			0.11083			-2.02682			0.0434889
LCL|PMCHR01	56290060	0.623658	0.427397	0.540106	0.106977	0.673207	0.570318	0.717993	0.375691	0.739831	0.166227	0.0309075	0.023471	0.145209	0.205215	0.443633	0.602122	0.930152	0.969991	0.985861	0.981438	0.944199	0.925803	0.994994	1	0.996254	0.653941	0.852043	0.95794	0.865807	0.90141	0.997462	0.993581	0.0604761		309.857	65.3908			-0.00140801			-0.0480028			0.815959			-0.117284
LCL|PMCHR01	56801127	0.520148	0.43331	0.413914	0.938834	0.108021	0.168813	0.754483	0.0400313	0.386983	0.302888	0.664083	0.0258708	0.141996	0.0742725	0.310818	0.498257	0.927752	0.969991	0.950725	0.993817	0.751371	0.799633	0.994994	0.947712	0.996254	0.993323	0.852043	0.95794	0.774614	0.930319	0.995027	0.993581	-0.0817612		315.658	88.8425			6.98665e-05			-0.190418			1.95172			0.107558
LCL|PMCHR01	56887152	0.755691	0.480001	0.61625	0.0817714	0.177108	0.610639	0.511658	0.366823	0.891708	0.665538	0.338826	0.142054	0.937721	0.48443	0.448563	0.701069	0.963386	0.983152	0.985861	0.981438	0.782026	0.939324	0.994994	1	0.996254	0.961467	0.852043	0.999322	0.981626	0.953928	0.997462	0.993581	-0.0500443		-362.101	-70.3781			0.00198195			-0.191424			0.916406			0.558615
LCL|PMCHR01	58441184	0.81447	0.654031	0.814565	0.0578359	0.0586752	0.170636	0.418315	0.532472	0.465063	0.635025	0.616709	0.156538	0.311958	0.163447	0.751097	0.513197	0.969342	1	0.985861	0.965222	0.751371	0.799633	0.994994	1	0.996254	0.993323	0.853922	0.998021	0.862571	0.953928	0.998498	0.993581	0.0359196		-222.896	-32.0314			0.00205199			-0.244379			2.33966			0.456607
LCL|PMCHR01	58658835	0.266929	0.894991	0.913895	0.767498	0.682134	0.558772	0.329935	0.547162	0.72713	0.945111	0.997369	0.0427936	0.157789	0.972601	0.42855	0.374104	0.871378	1	0.985861	0.993348	0.944199	0.9206	0.994994	1	0.996254	1	0.852043	0.95794	0.999624	0.996605	0.997462	0.993581	-0.137406		-54.6874	-12.0839			0.000262229			0.0447573			-0.825654			0.316853
LCL|PMCHR01	58840705	0.56161	0.651204	0.871812	0.0293178	0.350084	0.185413	0.686618	0.346346	0.59916	0.647345	0.265631	0.182476	0.857555	0.438704	0.492543	0.680444	0.927752	1	0.985861	0.953047	0.878842	0.822088	0.994994	1	0.996254	0.961467	0.867093	0.999322	0.975932	0.953928	0.997462	0.993581	-0.0934735		-236.154	-23.3131			0.00246532			-0.13475			2.36712			0.352377
LCL|PMCHR01	60490035	0.192441	0.522616	0.600594	0.28324	0.913986	0.687283	0.206453	0.891107	0.435015	0.620324	0.548774	0.229371	0.981942	0.221378	0.841614	0.96984	0.848059	0.983152	0.985861	0.981438	0.990554	0.954558	0.994994	1	0.996254	0.993323	0.880058	0.999322	0.875738	0.953928	0.998498	0.99796	0.288928		454.306	101.292			-0.00169896			-0.0242626			-0.998906			-0.923674
LCL|PMCHR01	60959174	0.728078	0.997237	0.954102	0.637745	0.42002	0.627753	0.40113	0.226451	0.308042	0.15337	0.926329	0.0798905	0.183597	0.672567	0.927668	0.755357	0.960685	1	0.988528	0.9895	0.897204	0.946387	0.994994	0.947712	0.996254	1	0.852043	0.95794	0.990438	0.90141	0.999162	0.993581	-0.0655931		2.22127	9.85588			0.000636028			-0.133379			-1.0926			-0.399003
LCL|PMCHR01	61578806	0.4769	0.861313	0.985423	0.26421	0.550882	0.537628	0.941177	0.772617	0.513824	0.258505	0.79218	0.39302	0.751298	0.440159	0.520306	0.393336	0.913385	1	0.99548	0.981438	0.937526	0.915144	0.994994	1	0.996254	0.993747	0.961497	0.999322	0.975932	0.930319	0.997462	0.993581	-0.0958662		-78.367	-2.24334			0.00107201			0.0762319			-1.01449			0.0261956
LCL|PMCHR01	61789055	0.50426	0.200608	0.279053	0.0236327	0.935514	0.959104	0.909904	0.600661	0.761252	0.51959	0.302953	0.996133	0.222861	0.79532	0.532813	0.526235	0.926834	0.931705	0.945158	0.953047	0.99249	0.995421	0.994994	1	0.996254	0.961467	1	0.967562	0.990438	0.940944	0.998498	0.993581	-0.115075		-680.458	-157.379			0.00273532			0.0117026			0.104518			-0.0568662
LCL|PMCHR01	63192872	0.761943	0.457979	0.395037	0.966412	0.656252	0.00649154	0.930842	0.341488	0.507949	0.467274	0.206812	0.465638	0.114922	0.129348	0.260636	0.069845	0.965711	0.970209	0.945158	0.994872	0.944199	0.60606	0.994994	1	0.996254	0.927201	0.994833	0.95794	0.862464	0.940944	0.948197	0.930143	0.0591106		460.569	141.833			5.8907e-05			0.118398			5.13212			-0.0548243
LCL|PMCHR01	63519419	0.569166	0.411917	0.384384	0.831032	0.888943	0.536338	0.299747	0.144053	0.556361	0.217028	0.816032	0.820075	0.84207	0.191457	0.792284	0.833878	0.927752	0.963633	0.945158	0.993466	0.987624	0.914558	0.994994	0.947712	0.996254	0.993747	1	0.999322	0.864237	0.928617	0.998498	0.993581	0.0721939		-329.019	-94.0875			0.000193768			-0.0160665			1.11674			0.363421
LCL|PMCHR01	63747240	0.557896	0.958883	0.967721	0.862387	0.965381	0.426005	0.680592	0.771678	0.849958	0.940603	0.0147404	0.854045	0.863806	0.877725	0.805405	0.827107	0.927752	1	0.990644	0.993466	0.99929	0.884534	0.994994	1	0.996254	0.564348	1	0.999322	0.990438	0.994325	0.998498	0.993581	0.0886789		-26.3443	-5.56535			0.000187853			-0.00567804			-1.41689			0.166297
LCL|PMCHR01	63910278	0.782373	0.72855	0.742575	0.789739	0.601296	0.6471	0.707593	0.148651	0.946953	0.0938128	0.696054	0.0759257	0.563838	0.345947	0.356578	0.921832	0.969342	1	0.985861	0.993348	0.937526	0.947666	0.994994	0.947712	0.996254	0.993323	0.852043	0.999322	0.939736	0.884388	0.997462	0.993581	0.0386985		159.299	40.712			-0.000267756			-0.0647566			-0.881241			0.151527
LCL|PMCHR01	63910282	0.782373	0.72855	0.742575	0.789739	0.601296	0.6471	0.707593	0.148651	0.946953	0.0938128	0.696054	0.0759257	0.563838	0.345947	0.356578	0.921832	0.969342	1	0.985861	0.993348	0.937526	0.947666	0.994994	0.947712	0.996254	0.993323	0.852043	0.999322	0.939736	0.884388	0.997462	0.993581	-0.0386985		-159.299	-40.712			0.000267756			0.0647566			0.881241			-0.151527
LCL|PMCHR01	64752362	0.894327	0.396692	0.31086	0.525277	0.568185	0.731397	0.113888	0.980456	0.640232	0.280829	0.38602	0.973166	0.195714	0.303055	0.898952	0.19885	0.981427	0.956877	0.945158	0.981438	0.937526	0.958245	0.994994	1	0.996254	0.961467	1	0.95794	0.919459	0.930319	0.999162	0.969616	0.0182713		368.804	118.27			0.00062602			-0.0724961			0.714986			-0.611185
LCL|PMCHR01	64752363	0.894327	0.396692	0.31086	0.525277	0.568185	0.731397	0.113888	0.980456	0.640232	0.280829	0.38602	0.973166	0.195714	0.303055	0.898952	0.19885	0.981427	0.956877	0.945158	0.981438	0.937526	0.958245	0.994994	1	0.996254	0.961467	1	0.95794	0.919459	0.930319	0.999162	0.969616	-0.0182713		-368.804	-118.27			-0.00062602			0.0724961			-0.714986			0.611185
LCL|PMCHR01	65874647	0.730371	0.905581	0.965866	0.244981	0.879943	0.362099	0.101046	0.702482	0.26778	0.660103	0.845057	0.932169	0.734725	0.579269	0.872121	0.985925	0.960685	1	0.990644	0.981438	0.983322	0.877002	0.994994	1	0.996254	0.993747	1	0.999322	0.990438	0.953928	0.999162	0.99796	-0.054249		62.583	-6.12452			-0.00130427			-0.0206885			1.72231			-0.662649
LCL|PMCHR01	66172159	0.590071	0.681298	0.702823	0.840056	0.405163	0.509554	0.243632	0.0110603	0.0323854	0.282977	0.235373	0.0761709	0.419808	0.794525	0.973595	0.881128	0.927752	1	0.985861	0.993466	0.887604	0.903801	0.994994	0.947712	0.996254	0.927201	0.852043	0.998021	0.990438	0.930319	0.999162	0.993581	-0.0710922		176.409	44.3098			-0.000190726			0.0992474			-0.974444			0.395494
LCL|PMCHR01	66480679	0.827	0.450394	0.520397	0.327263	0.290105	0.719699	0.586799	0.612098	0.695958	0.228742	0.336316	0.449299	0.0375756	0.733833	0.155635	0.889519	0.970222	0.969991	0.983673	0.981438	0.850223	0.954558	0.994994	1	0.996254	0.961467	0.991192	0.95794	0.990438	0.930319	0.853162	0.993581	-0.0465843		511.49	118.565			-0.00149162			-0.191028			0.897238			-0.287886
LCL|PMCHR02	59665	0.268604	0.64129	0.633287	0.722776	0.118324	0.0295596	0.470036	0.438483	0.489144	0.566764	0.311975	0.721596	0.00918578	0.576056	0.985422	0.388966	0.874145	1	0.985861	0.993348	0.751371	0.749338	0.994994	1	0.996254	0.961467	1	0.95794	0.990438	0.952318	0.999162	0.993581	0.164914		-225.247	-62.2049			0.000378892			-0.200754			-3.5657			-0.291262
LCL|PMCHR02	969139	0.197294	0.31944	0.356834	0.295006	0.582702	0.821151	0.730545	0.660877	0.275034	0.647068	0.873121	0.896774	0.259744	0.608772	0.889956	0.733646	0.848059	0.931705	0.945158	0.981438	0.937526	0.974092	0.994994	1	0.996254	0.995923	1	0.975238	0.990438	0.953928	0.999162	0.993581	-0.18334		444.089	111.675			-0.00106373			-0.0661746			0.400976			0.134759
LCL|PMCHR02	969148	0.197294	0.31944	0.356834	0.295006	0.582702	0.821151	0.730545	0.660877	0.275034	0.647068	0.873121	0.896774	0.259744	0.608772	0.889956	0.733646	0.848059	0.931705	0.945158	0.981438	0.937526	0.974092	0.994994	1	0.996254	0.995923	1	0.975238	0.990438	0.953928	0.999162	0.993581	0.18334		-444.089	-111.675			0.00106373			0.0661746			-0.400976			-0.134759
LCL|PMCHR02	2230341	0.0405961	0.947708	0.918626	0.9124	0.74055	0.333219	0.248812	0.689449	0.646401	0.946197	0.755697	0.908973	0.339449	0.886825	0.265681	0.749984	0.779576	1	0.985861	0.993817	0.957314	0.860708	0.994994	1	0.996254	0.993323	1	0.998021	0.990438	0.996605	0.95687	0.993581	0.433403		47.2563	19.7131			0.000168426			-0.0584907			2.48202			-0.794188
LCL|PMCHR02	2375253	0.600059	0.3407	0.313301	0.79528	0.200283	0.603568	0.767059	0.0965159	0.701566	0.111211	0.130066	0.708076	0.989165	0.928575	0.597688	0.426393	0.927752	0.931705	0.945158	0.993348	0.796881	0.935569	0.994994	0.947712	0.996254	0.893767	1	0.999322	0.992671	0.893116	0.998498	0.993581	-0.0944412		-538.559	-153.822			0.000334649			0.20001			1.05894			0.122997
LCL|PMCHR02	4219993	0.270342	0.0772258	0.114802	0.0322367	0.735119	0.226372	0.80923	0.870603	0.343058	0.285352	0.0627111	0.231786	0.890158	0.883762	0.33047	0.753829	0.874145	0.896011	0.942623	0.953047	0.953797	0.832332	0.994994	1	0.996254	0.83593	0.880058	0.999322	0.990438	0.930319	0.997462	0.993581	0.151618		-734.647	-179.282			0.00207258			0.0407471			1.98104			-0.100327
LCL|PMCHR02	4440001	0.052966	0.119799	0.168234	0.0498241	0.945141	0.512098	0.319775	0.273644	0.862216	0.457162	0.464778	0.357862	0.776642	0.884849	0.050703	0.900127	0.779576	0.931705	0.945158	0.965222	0.992608	0.904222	0.994994	0.948015	0.996254	0.972285	0.944517	0.999322	0.990438	0.940944	0.822933	0.993581	0.235025		-580.546	-140.509			0.00169369			-0.00755145			1.09567			0.318089
LCL|PMCHR02	5401389	0.198682	0.929524	0.987222	0.481963	0.58086	0.521416	0.231848	0.97898	0.498561	0.980578	0.245306	0.547225	0.253355	0.696871	0.113259	0.304074	0.848059	1	0.99548	0.981438	0.937526	0.90467	0.994994	1	0.996254	0.927201	1	0.975238	0.990438	1	0.841496	0.993581	-0.203701		47.2084	2.31784			-0.000797987			0.0763602			-1.20572			-0.508493
LCL|PMCHR02	6598850	0.0806519	0.235018	0.139009	0.22773	0.701328	0.690795	0.438046	0.107381	0.677364	0.125499	0.301942	0.77126	0.623552	0.263502	0.180127	0.389571	0.779576	0.931705	0.945158	0.981438	0.944199	0.954558	0.994994	0.947712	0.996254	0.961467	1	0.999322	0.905985	0.90141	0.878587	0.993581	0.216746		-459.494	-153.124			-0.00107192			0.0424945			0.664089			0.279654
LCL|PMCHR02	7098168	0.992042	0.839178	0.666569	0.120828	0.419809	0.717886	0.199174	0.168799	0.798934	0.614645	0.508961	0.907882	0.0778198	0.638658	0.752915	0.0376866	0.997784	1	0.985861	0.981438	0.897204	0.954558	0.994994	0.947712	0.996254	0.991467	1	0.95794	0.990438	0.953928	0.998498	0.930143	0.00111456		75.5085	42.3524			0.00123335			-0.0797856			-0.480223			0.393018
LCL|PMCHR02	7672156	0.452504	0.185464	0.242879	0.0785033	0.508723	0.187004	0.613131	0.0964446	0.903042	0.953408	0.0615154	0.26294	0.855782	0.992621	0.0978337	0.144773	0.912548	0.931705	0.945158	0.981438	0.93513	0.823967	0.994994	0.947712	0.996254	0.83593	0.884008	0.999322	1	0.997256	0.841496	0.948895	0.118965		645.624	155.412			-0.00197019			-0.111471			-3.32718			-0.198451
LCL|PMCHR02	7818786	0.145278	0.789341	0.821494	0.610586	0.694341	0.0900398	0.600041	0.817029	0.56105	0.69011	0.94767	0.847268	0.322006	0.1928	0.303243	0.934247	0.825058	1	0.985861	0.9895	0.944199	0.757011	0.994994	1	0.996254	1	1	0.998021	0.864237	0.953928	0.992692	0.993581	0.306692		-186.11	-42.507			0.000769654			0.0700155			-4.00655			-0.307907
LCL|PMCHR02	7818993	0.201236	0.874033	0.905056	0.689155	0.474228	0.0998646	0.792313	0.857138	0.543468	0.69983	0.98925	0.910619	0.454806	0.137877	0.311233	0.856272	0.848059	1	0.985861	0.9895	0.92043	0.757011	0.994994	1	0.996254	1	1	0.999322	0.862464	0.953928	0.995027	0.993581	-0.3139		130.087	26.4471			-0.000704483			-0.151611			4.53752			0.178529
LCL|PMCHR02	7927370	0.452504	0.185464	0.242879	0.0785033	0.508723	0.187004	0.981019	0.079462	0.863155	0.386755	0.0350703	0.151164	0.2973	0.512163	0.0978337	0.144773	0.912548	0.931705	0.945158	0.981438	0.93513	0.823967	0.998825	0.947712	0.996254	0.65717	0.852043	0.980247	0.981626	0.93716	0.841496	0.948895	-0.118965		-645.624	-155.412			0.00197019			0.111471			3.32718			0.0098152
LCL|PMCHR02	8182073	0.185857	0.959967	0.917336	0.741712	1	0.0184568	0.764213	0.0421231	0.161114	0.81408	0.405825	0.131139	0.402281	0.469673	0.290374	0.205085	0.848059	1	0.985861	0.993348	1	0.749338	0.994994	0.947712	0.996254	0.961467	0.852043	0.998021	0.981626	0.961357	0.975463	0.970374	-0.217799		-27.97	-15.4555			-0.000389298			100			5.79808			0.154232
LCL|PMCHR02	8182204	0.185857	0.959967	0.917336	0.741712	0.358519	0.0184568	0.764213	0.0421231	0.161114	0.81408	0.405825	0.131139	0.402281	0.469673	0.290374	0.205085	0.848059	1	0.985861	0.993348	0.878842	0.749338	0.994994	0.947712	0.996254	0.961467	0.852043	0.998021	0.981626	0.961357	0.975463	0.970374	0.217799		27.97	15.4555			0.000389298			0.00112189			-5.79808			-0.154232
LCL|PMCHR02	8182217	0.185857	0.959967	0.917336	0.741712	1	0.0184568	0.764213	0.0421231	0.161114	0.81408	0.405825	0.131139	0.402281	0.469673	0.290374	0.205085	0.848059	1	0.985861	0.993348	1	0.749338	0.994994	0.947712	0.996254	0.961467	0.852043	0.998021	0.981626	0.961357	0.975463	0.970374	0.217799		27.97	15.4555			0.000389298			2.75			-5.79808			-0.154232
LCL|PMCHR02	8222924	0.562858	0.130698	0.168516	0.0952514	0.700638	0.520348	0.977377	0.657018	0.529105	0.323625	0.534226	0.491906	0.858977	0.603394	0.344775	0.280096	0.927752	0.931705	0.945158	0.981438	0.944199	0.90467	0.998568	1	0.996254	0.993323	1	0.999322	0.990438	0.930319	0.997462	0.984495	0.0971246		774.572	192.464			-0.00198288			0.0669547			-1.38933			0.0136475
LCL|PMCHR02	8426239	0.9778	0.710608	0.774209	0.294608	0.466004	0.364896	0.267436	0.671151	0.499084	0.968331	0.661793	0.186022	0.269061	0.82366	0.824356	0.813293	0.996901	1	0.985861	0.981438	0.915299	0.877002	0.994994	1	0.996254	0.993323	0.867093	0.975238	0.990438	1	0.998498	0.993581	-0.0060945		266.208	55.8946			-0.0016414			0.13632			2.2923			0.579538
LCL|PMCHR02	8469802	0.597977	0.689727	0.604316	0.772724	0.588012	0.355708	0.431174	0.216808	0.448819	0.540885	0.816815	0.740249	0.816046	0.850465	0.809579	0.214926	0.927752	1	0.985861	0.993348	0.937526	0.877002	0.994994	0.947712	0.996254	0.993747	1	0.999322	0.990438	0.940944	0.998498	0.970374	-0.0824344		203.351	70.5891			0.000323276			0.0690098			-1.6833			-0.303422
LCL|PMCHR02	8914033	0.91095	0.157552	0.129425	0.867957	0.974923	0.845047	0.845735	0.163763	0.857359	0.53287	0.825377	0.482831	0.50513	0.235938	0.79641	0.837185	0.986624	0.931705	0.945158	0.993598	0.999985	0.97758	0.994994	0.947712	0.996254	0.993747	0.999647	0.999322	0.888841	0.940944	0.998498	0.993581	-0.0146086		567.425	164.338			-0.000155872			-0.00352			-0.327124			-0.0671744
LCL|PMCHR02	9025659	0.815101	0.185408	0.115948	0.270223	0.880179	0.0600452	0.499465	0.0353556	0.584615	0.0401184	0.114614	0.273875	0.419014	0.0407961	0.730571	0.877155	0.969342	0.931705	0.942623	0.981438	0.983322	0.757011	0.994994	0.947712	0.996254	0.881874	0.888459	0.998021	0.740398	0.884388	0.998498	0.993581	0.0416924		-727.997	-231.795			-0.00140256			-0.0235917			-4.37118			0.33468
LCL|PMCHR02	10730472	0.180029	0.65651	0.628826	0.946298	0.730924	0.72525	0.879213	0.0769912	0.813643	0.349603	0.592989	0.289193	0.415843	0.50799	0.225916	0.0401598	0.848059	1	0.985861	0.993817	0.953482	0.956706	0.994994	0.947712	0.996254	0.993323	0.895421	0.998021	0.981626	0.93716	0.932963	0.930143	-0.183813		198.377	58.0211			-6.63001e-05			0.0386738			-0.539268			0.060517
LCL|PMCHR02	10871673	0.216953	0.727847	0.737244	0.844056	0.429076	0.368307	0.0786878	0.210683	0.438563	0.572637	0.328385	0.258368	0.577589	0.2449	0.683101	0.305866	0.848059	1	0.985861	0.993466	0.900653	0.877732	0.994994	0.947712	0.996254	0.961467	0.884008	0.999322	0.893951	0.952318	0.998498	0.993581	-0.226138		208.924	54.3684			-0.000258422			-0.125835			1.91123			0.923679
LCL|PMCHR02	10872206	0.216953	0.727847	0.737244	0.844056	0.429076	0.368307	0.0786878	0.210683	0.438563	0.572637	0.328385	0.258368	0.577589	0.2449	0.683101	0.305866	0.848059	1	0.985861	0.993466	0.900653	0.877732	0.994994	0.947712	0.996254	0.961467	0.884008	0.999322	0.893951	0.952318	0.998498	0.993581	-0.226138		208.924	54.3684			-0.000258422			-0.125835			1.91123			0.923679
LCL|PMCHR02	10976996	0.448349	0.00707536	0.0101142	0.023253	0.425539	0.859666	0.520475	0.210494	0.986123	0.865929	0.235435	0.952512	0.943582	0.134679	0.352132	0.0422715	0.912548	0.896011	0.869594	0.953047	0.897204	0.980303	0.994994	0.947712	0.996254	0.927201	1	0.999322	0.862464	0.975137	0.997462	0.930143	0.129165		-1334.36	-348.113			0.00271147			0.112019			0.361037			-0.333737
LCL|PMCHR02	10977004	0.448349	0.00707536	0.0101142	0.023253	0.425539	0.859666	0.344415	0.204305	0.858745	0.788592	0.201334	0.869975	0.574962	0.260472	0.352132	0.0422715	0.912548	0.896011	0.869594	0.953047	0.897204	0.980303	0.994994	0.947712	0.996254	0.927201	1	0.999322	0.905985	0.959189	0.997462	0.930143	0.129165		-1334.36	-348.113			0.00271147			0.112019			0.361037			-0.480635
LCL|PMCHR02	10977008	0.448349	0.00707536	0.0101142	0.023253	0.425539	0.859666	0.520475	0.210494	0.986123	0.865929	0.235435	0.952512	0.943582	0.134679	0.352132	0.0422715	0.912548	0.896011	0.869594	0.953047	0.897204	0.980303	0.994994	0.947712	0.996254	0.927201	1	0.999322	0.862464	0.975137	0.997462	0.930143	-0.129165		1334.36	348.113			-0.00271147			-0.112019			-0.361037			0.333737
LCL|PMCHR02	11027963	0.556604	0.308975	0.297426	0.620197	0.15957	0.126039	0.592599	0.802711	0.883137	0.226199	0.740113	0.863534	0.113439	0.638264	0.46387	0.908878	0.927752	0.931705	0.945158	0.9895	0.777542	0.767655	0.994994	1	0.996254	0.993323	1	0.95794	0.990438	0.930319	0.997462	0.993581	-0.126385		-683.863	-189.382			0.000762185			-0.259856			-3.84032			0.314698
LCL|PMCHR02	11051695	0.290863	0.428317	0.507063	0.180419	0.503581	0.675819	0.940934	0.0876247	0.871038	0.867721	0.736478	0.360722	0.135517	0.887059	0.81873	0.862689	0.883893	0.969991	0.975828	0.981438	0.93513	0.953117	0.994994	0.947712	0.996254	0.993323	0.944517	0.95794	0.990438	0.975276	0.998498	0.993581	-0.22108		-525.493	-119.932			0.00199447			-0.135221			-1.13707			-0.0456247
LCL|PMCHR02	11177249	0.143124	0.782953	0.812626	0.455685	0.644583	0.0330842	0.303926	0.687783	0.407297	0.172933	0.441924	0.897205	0.575187	0.146669	0.359498	0.250041	0.825058	1	0.985861	0.981438	0.943979	0.749338	0.994994	1	0.996254	0.970697	1	0.999322	0.862571	0.90141	0.997462	0.970374	0.257091		159.881	37.1986			-0.000938932			-0.0725079			-4.13785			-0.494698
LCL|PMCHR02	12042544	0.504922	0.372053	0.340304	0.886684	0.0926062	0.302976	0.999754	0.633655	0.910075	0.307461	0.206677	0.771311	0.117262	0.479939	0.138723	0.863287	0.926834	0.951749	0.945158	0.993817	0.751371	0.844977	1	1	0.996254	0.927201	1	0.95794	0.981626	0.930319	0.842882	0.993581	-0.0838114		-353.243	-101.778			0.00012827			0.178044			1.86474			0.000109727
LCL|PMCHR02	12050202	0.874627	0.574275	0.55656	0.840351	0.185494	0.078715	0.846832	0.550346	0.902416	0.223481	0.136911	0.642078	0.591222	0.0502303	0.20508	0.574579	0.978282	0.995794	0.985861	0.993466	0.783265	0.757011	0.994994	1	0.996254	0.893767	1	0.999322	0.754195	0.929878	0.932963	0.993581	-0.0186374		-213.845	-60.342			0.000170714			0.131598			2.96967			0.0661816
LCL|PMCHR02	12050336	0.633765	0.610249	0.575957	0.986634	0.10778	0.136926	0.814375	0.51218	0.874283	0.248871	0.161329	0.696949	0.430189	0.404593	0.140765	0.564957	0.935202	1	0.985861	0.997801	0.751371	0.779459	0.994994	1	0.996254	0.904942	1	0.998021	0.962897	0.930319	0.842882	0.993581	0.0587239		202.918	59.9096			-1.47933e-05			-0.164723			-2.57019			-0.0823312
LCL|PMCHR02	12065311	0.874627	0.574275	0.55656	0.840351	0.185494	0.078715	0.846832	0.550346	0.902416	0.223481	0.136911	0.642078	0.591222	1	0.20508	0.574579	0.978282	0.995794	0.985861	0.993466	0.783265	0.757011	0.994994	1	0.996254	0.893767	1	0.999322	1	0.929878	0.932963	0.993581	-0.0186374		-213.845	-60.342			0.000170714			0.131598			2.96967			0.0661816
LCL|PMCHR02	14503669	0.988388	0.100638	0.0949216	0.542806	0.560499	0.280218	0.320491	0.841982	0.343718	0.436576	0.0219481	0.277905	0.331581	0.690363	0.250168	0.583211	0.997784	0.931705	0.915683	0.981438	0.937526	0.835892	0.994994	1	0.996254	0.653941	0.890305	0.998021	0.990438	0.940944	0.933834	0.993581	0.00194183		667.161	183.897			-0.000582483			0.0673418			2.09385			-0.355163
LCL|PMCHR02	15203022	0.545359	0.707935	0.68624	0.824074	0.869961	0.855405	0.80297	0.735795	0.0122251	0.188639	0.12268	0.839701	0.910278	0.0879554	0.527061	0.488469	0.927752	1	0.985861	0.993466	0.982304	0.980303	0.994994	1	0.996254	0.89109	1	0.999322	0.788728	0.90141	0.997462	0.993581	0.0915538		-185.169	-53.7281			-0.000240991			0.0209477			-0.321973			0.103654
LCL|PMCHR02	15910711	0.159896	0.113355	0.125192	0.351229	0.0361503	0.373039	0.306201	0.929264	0.029786	0.0543073	0.0171295	0.196061	0.556672	0.231778	0.112826	0.502569	0.839729	0.931705	0.945158	0.981438	0.746695	0.878306	0.994994	1	0.996254	0.589296	0.877365	0.999322	0.886201	0.884388	0.841496	0.993581	0.333239		-1145.85	-301.616			0.00158174			0.565046			2.5012			-0.731717
LCL|PMCHR02	15910726	0.159896	0.113355	0.125192	0.351229	0.0361503	0.373039	0.306201	0.929264	0.029786	0.0543073	0.0171295	0.196061	0.556672	0.231778	0.112826	0.502569	0.839729	0.931705	0.945158	0.981438	0.746695	0.878306	0.994994	1	0.996254	0.589296	0.877365	0.999322	0.886201	0.884388	0.841496	0.993581	-0.333239		1145.85	301.616			-0.00158174			-0.565046			-2.5012			0.731717
LCL|PMCHR02	16221988	0.139873	0.401789	0.400642	0.837616	0.0365299	0.67466	0.454176	0.814853	0.0612556	0.0640145	0.0882274	0.132596	0.184355	0.515129	0.0658153	0.854099	0.825058	0.956877	0.945158	0.993466	0.746695	0.952182	0.994994	1	0.996254	0.83593	0.852043	0.95794	0.981626	0.884388	0.822933	0.993581	0.287513		-517.533	-140.318			0.000286802			0.468864			0.990748			-0.425068
LCL|PMCHR02	16860720	0.18029	0.328385	0.346395	0.589429	0.0276799	0.698947	0.3274	0.727149	0.0852748	0.0359737	0.115725	0.140616	0.198686	0.513132	0.0502976	0.638826	0.848059	0.931705	0.945158	0.989354	0.746695	0.954558	0.994994	1	0.996254	0.881874	0.852043	0.95794	0.981626	0.884388	0.822933	0.993581	-0.259212		593.905	155.153			-0.000748549			-0.471477			-0.900452			0.549888
LCL|PMCHR02	17014319	0.18029	0.328385	0.346395	0.589429	0.0276799	0.698947	0.3274	0.727149	0.0852748	0.0359737	0.115725	0.140616	0.198686	0.513132	0.0502976	0.638826	0.848059	0.931705	0.945158	0.989354	0.746695	0.954558	0.994994	1	0.996254	0.881874	0.852043	0.95794	0.981626	0.884388	0.822933	0.993581	-0.259212		593.905	155.153			-0.000748549			-0.471477			-0.900452			0.549888
LCL|PMCHR02	17285645	0.139873	0.401789	0.400642	0.837616	0.0365299	0.67466	0.454176	0.814853	0.0612556	0.0640145	0.0882274	0.132596	0.184355	0.515129	0.0658153	0.854099	0.825058	0.956877	0.945158	0.993466	0.746695	0.952182	0.994994	1	0.996254	0.83593	0.852043	0.95794	0.981626	0.884388	0.822933	0.993581	0.287513		-517.533	-140.318			0.000286802			0.468864			0.990748			-0.425068
LCL|PMCHR02	17692643	0.982866	0.72988	0.753729	0.75762	0.385739	0.325443	0.837932	0.898833	0.0588082	0.809453	0.034029	0.650461	0.478657	0.047041	0.764437	0.507511	0.997784	1	0.985861	0.993348	0.882325	0.860708	0.994994	1	0.996254	0.653941	1	0.999322	0.744857	0.961357	0.998498	0.993581	0.00349869		-184.711	-45.37			0.000361065			-0.130623			-1.92592			0.0951888
LCL|PMCHR02	17692665	0.982866	0.72988	0.753729	0.75762	0.385739	0.325443	0.837932	0.898833	0.0588082	0.809453	0.034029	0.650461	0.478657	0.047041	0.764437	0.507511	0.997784	1	0.985861	0.993348	0.882325	0.860708	0.994994	1	0.996254	0.653941	1	0.999322	0.744857	0.961357	0.998498	0.993581	-0.00349869		184.711	45.37			-0.000361065			0.130623			1.92592			-0.0951888
LCL|PMCHR02	18338004	0.0372912	0.674676	0.61878	0.635022	0.000747138	0.174049	0.838548	0.349165	0.989703	0.440833	0.0365955	0.339635	0.0262105	0.0500686	0.235925	0.895033	0.779576	1	0.985861	0.9895	0.301056	0.799633	0.994994	1	0.99643	0.663911	0.933467	0.95794	0.754195	0.940944	0.932963	0.993581	0.353124		-233.895	-74.3848			-0.000581881			-0.318711			2.61409			0.0980163
LCL|PMCHR02	18864779	0.193994	0.430922	0.472277	0.380609	0.890116	0.392621	0.300582	0.106077	0.0085528	0.384315	0.646129	0.857136	0.841263	0.950185	0.800569	0.212707	0.848059	0.969991	0.970167	0.981438	0.987793	0.884534	0.994994	0.947712	0.996254	0.993323	1	0.999322	0.999479	0.93716	0.998498	0.970374	0.200363		385.735	95.5759			-0.000967508			0.0204936			1.64058			-0.434623
LCL|PMCHR02	18980368	0.479463	0.234659	0.179135	0.635642	0.872408	0.00285955	0.475953	0.845501	0.575622	0.518788	0.772954	0.486199	0.313697	0.122848	0.948527	0.528786	0.913385	0.931705	0.945158	0.9895	0.982304	0.525016	0.994994	1	0.996254	0.993747	1	0.998021	0.86112	0.940944	0.999162	0.993581	-0.110874		577.467	175.624			0.00053146			0.0208559			5.47227			0.308348
LCL|PMCHR02	20260340	0.0387812	0.0697924	0.0561029	0.551135	0.303823	0.177878	0.660852	0.594251	0.430642	0.505122	0.725404	0.803199	0.778656	0.661307	0.965017	0.600485	0.779576	0.896011	0.908157	0.981438	0.870075	0.806468	0.994994	1	0.996254	0.993323	1	0.999322	0.990438	0.940944	0.999162	0.993581	-0.306976		820.124	233.613			-0.000639635			0.130639			2.36531			0.184775
LCL|PMCHR02	21895952	0.0330368	0.0456805	0.0316274	0.700471	0.293973	0.256548	0.831877	0.170274	0.929898	0.422552	0.295883	0.150683	0.4023	0.830032	0.170698	0.139272	0.779576	0.896011	0.908157	0.9895	0.854292	0.835892	0.994994	0.947712	0.996254	0.961467	0.852043	0.998021	0.990438	0.940944	0.873711	0.944977	0.376611		-1067.82	-310.025			0.000491873			0.162217			2.31306			-0.111045
LCL|PMCHR02	22742643	0.0364352	0.461203	0.495431	0.434253	0.185129	0.0241499	0.282125	0.202281	0.871599	0.269021	0.631524	0.532337	0.761373	0.0809775	0.272782	0.154589	0.779576	0.9707	0.970167	0.981438	0.783265	0.749338	0.994994	0.947712	0.996254	0.993323	1	0.999322	0.778158	0.930319	0.96102	0.965552	0.338911		-383.423	-96.2148			0.000914432			-0.205966			4.63966			-0.486377
LCL|PMCHR02	22742650	0.0967053	0.297362	0.30736	0.681039	0.0906619	0.558313	0.44224	0.823158	0.136291	0.0806724	0.0778117	0.105483	0.195701	0.620888	0.0441663	0.803808	0.779576	0.931705	0.945158	0.9895	0.751371	0.920471	0.994994	1	0.996254	0.83593	0.852043	0.95794	0.990438	0.884388	0.822933	0.993581	-0.578544		1139.33	302.473			-0.00102994			-0.682153			-2.53719			0.777084
LCL|PMCHR02	22875468	0.377779	0.921716	0.87164	0.553936	0.902582	0.4056	0.161462	0.762819	0.899444	0.365974	0.559173	0.706333	0.134189	0.995589	0.809949	0.67193	0.912548	1	0.985861	0.981438	0.989143	0.884534	0.994994	1	0.996254	0.993323	1	0.95794	1	0.93716	0.998498	0.993581	0.141769		-53.0402	-23.3039			-0.000680407			0.0172036			-1.5266			0.61346
LCL|PMCHR02	22914223	0.139873	0.401789	0.400642	0.837616	0.0365299	0.67466	0.454176	0.814853	0.0612556	0.0640145	0.0882274	0.132596	0.184355	0.515129	0.0658153	0.854099	0.825058	0.956877	0.945158	0.993466	0.746695	0.952182	0.994994	1	0.996254	0.83593	0.852043	0.95794	0.981626	0.884388	0.822933	0.993581	-0.287513		517.533	140.318			-0.000286802			-0.468864			-0.990748			0.425068
LCL|PMCHR02	24145843	0.806251	0.607446	0.63899	0.561408	0.691656	0.358333	0.570209	0.436426	0.0778756	0.843962	0.256173	0.780042	0.943136	0.667604	0.398375	0.717281	0.969342	1	0.985861	0.982098	0.944199	0.877002	0.994994	1	0.996254	0.943765	1	0.999322	0.990438	0.96889	0.997462	0.993581	0.0462345		313.015	77.4143			-0.000783914			0.076715			2.19475			-0.290995
LCL|PMCHR02	24368505	0.0967053	0.297362	0.30736	0.681039	0.0906619	0.558313	0.44224	0.823158	0.136291	0.0806724	0.0778117	0.105483	0.195701	0.620888	0.0441663	0.803808	0.779576	0.931705	0.945158	0.9895	0.751371	0.920471	0.994994	1	0.996254	0.83593	0.852043	0.95794	0.990438	0.884388	0.822933	0.993581	-0.578544		1139.33	302.473			-0.00102994			-0.682153			-2.53719			0.777084
LCL|PMCHR02	24368517	0.0967053	0.297362	0.30736	0.681039	0.0906619	0.558313	0.44224	0.823158	0.136291	0.0806724	0.0778117	0.105483	0.195701	0.620888	0.0441663	0.803808	0.779576	0.931705	0.945158	0.9895	0.751371	0.920471	0.994994	1	0.996254	0.83593	0.852043	0.95794	0.990438	0.884388	0.822933	0.993581	-0.578544		1139.33	302.473			-0.00102994			-0.682153			-2.53719			0.777084
LCL|PMCHR02	24368602	0.0967053	0.297362	0.30736	0.681039	0.0906619	0.558313	0.44224	0.823158	0.136291	0.0806724	0.0778117	0.105483	0.195701	0.620888	0.0441663	0.803808	0.779576	0.931705	0.945158	0.9895	0.751371	0.920471	0.994994	1	0.996254	0.83593	0.852043	0.95794	0.990438	0.884388	0.822933	0.993581	-0.578544		1139.33	302.473			-0.00102994			-0.682153			-2.53719			0.777084
LCL|PMCHR02	24368610	0.0967053	0.297362	0.30736	0.681039	0.0906619	0.558313	0.44224	0.823158	0.136291	0.0806724	0.0778117	0.105483	0.195701	0.620888	0.0441663	0.803808	0.779576	0.931705	0.945158	0.9895	0.751371	0.920471	0.994994	1	0.996254	0.83593	0.852043	0.95794	0.990438	0.884388	0.822933	0.993581	-0.578544		1139.33	302.473			-0.00102994			-0.682153			-2.53719			0.777084
LCL|PMCHR02	24368622	0.0967053	0.297362	0.30736	0.681039	0.0906619	0.558313	0.44224	0.823158	0.136291	0.0806724	0.0778117	0.105483	0.195701	0.620888	0.0441663	0.803808	0.779576	0.931705	0.945158	0.9895	0.751371	0.920471	0.994994	1	0.996254	0.83593	0.852043	0.95794	0.990438	0.884388	0.822933	0.993581	-0.578544		1139.33	302.473			-0.00102994			-0.682153			-2.53719			0.777084
LCL|PMCHR02	24368623	0.0967053	0.297362	0.30736	0.681039	0.0906619	0.558313	0.44224	0.823158	0.136291	0.0806724	0.0778117	0.105483	0.195701	0.620888	0.0441663	0.803808	0.779576	0.931705	0.945158	0.9895	0.751371	0.920471	0.994994	1	0.996254	0.83593	0.852043	0.95794	0.990438	0.884388	0.822933	0.993581	-0.578544		1139.33	302.473			-0.00102994			-0.682153			-2.53719			0.777084
LCL|PMCHR02	24368629	0.0967053	0.297362	0.30736	0.681039	0.0906619	0.558313	0.44224	0.823158	0.136291	0.0806724	0.0778117	0.105483	0.195701	0.620888	0.0441663	0.803808	0.779576	0.931705	0.945158	0.9895	0.751371	0.920471	0.994994	1	0.996254	0.83593	0.852043	0.95794	0.990438	0.884388	0.822933	0.993581	-0.578544		1139.33	302.473			-0.00102994			-0.682153			-2.53719			0.777084
LCL|PMCHR02	24368646	0.0967053	0.297362	0.30736	0.681039	0.0906619	0.558313	0.44224	0.823158	0.136291	0.0806724	0.0778117	0.105483	0.195701	0.620888	0.0441663	0.803808	0.779576	0.931705	0.945158	0.9895	0.751371	0.920471	0.994994	1	0.996254	0.83593	0.852043	0.95794	0.990438	0.884388	0.822933	0.993581	-0.578544		1139.33	302.473			-0.00102994			-0.682153			-2.53719			0.777084
LCL|PMCHR02	24368655	0.0967053	0.297362	0.30736	0.681039	0.0906619	0.558313	0.44224	0.823158	0.136291	0.0806724	0.0778117	0.105483	0.195701	0.620888	0.0441663	0.803808	0.779576	0.931705	0.945158	0.9895	0.751371	0.920471	0.994994	1	0.996254	0.83593	0.852043	0.95794	0.990438	0.884388	0.822933	0.993581	-0.578544		1139.33	302.473			-0.00102994			-0.682153			-2.53719			0.777084
LCL|PMCHR02	24368656	0.0967053	0.297362	0.30736	0.681039	0.0906619	0.558313	0.44224	0.823158	0.136291	0.0806724	0.0778117	0.105483	0.195701	0.620888	0.0441663	0.803808	0.779576	0.931705	0.945158	0.9895	0.751371	0.920471	0.994994	1	0.996254	0.83593	0.852043	0.95794	0.990438	0.884388	0.822933	0.993581	-0.578544		1139.33	302.473			-0.00102994			-0.682153			-2.53719			0.777084
LCL|PMCHR02	25799624	0.252622	0.590959	0.571922	0.959558	0.0270745	0.833955	0.507225	0.819466	0.0302985	0.069586	0.135147	0.213017	0.206596	0.446943	0.137514	0.925138	0.871371	1	0.985861	0.993817	0.746695	0.974092	0.994994	1	0.996254	0.893767	0.880058	0.95794	0.97736	0.884388	0.842882	0.993581	-0.23248		352.337	99.8716			7.38905e-05			-0.479677			-0.51147			0.394246
LCL|PMCHR02	25896403	0.18029	0.328385	0.346395	0.589429	0.0276799	0.698947	0.3274	0.727149	0.0852748	0.0359737	0.115725	0.140616	0.198686	0.513132	0.0502976	0.638826	0.848059	0.931705	0.945158	0.989354	0.746695	0.954558	0.994994	1	0.996254	0.881874	0.852043	0.95794	0.981626	0.884388	0.822933	0.993581	-0.259212		593.905	155.153			-0.000748549			-0.471477			-0.900452			0.549888
LCL|PMCHR02	25896417	0.18029	0.328385	0.346395	0.589429	0.0276799	0.698947	0.3274	0.727149	0.0852748	0.0359737	0.115725	0.140616	0.198686	0.513132	0.0502976	0.638826	0.848059	0.931705	0.945158	0.989354	0.746695	0.954558	0.994994	1	0.996254	0.881874	0.852043	0.95794	0.981626	0.884388	0.822933	0.993581	-0.259212		593.905	155.153			-0.000748549			-0.471477			-0.900452			0.549888
LCL|PMCHR02	25896420	0.18029	0.328385	0.346395	0.589429	0.0276799	0.698947	0.3274	0.727149	0.0852748	0.0359737	0.115725	0.140616	0.198686	0.513132	0.0502976	0.638826	0.848059	0.931705	0.945158	0.989354	0.746695	0.954558	0.994994	1	0.996254	0.881874	0.852043	0.95794	0.981626	0.884388	0.822933	0.993581	0.259212		-593.905	-155.153			0.000748549			0.471477			0.900452			-0.549888
LCL|PMCHR02	25896421	0.18029	0.328385	0.346395	0.589429	0.0276799	0.698947	0.3274	0.727149	0.0852748	0.0359737	0.115725	0.140616	0.198686	0.513132	0.0502976	0.638826	0.848059	0.931705	0.945158	0.989354	0.746695	0.954558	0.994994	1	0.996254	0.881874	0.852043	0.95794	0.981626	0.884388	0.822933	0.993581	-0.259212		593.905	155.153			-0.000748549			-0.471477			-0.900452			0.549888
LCL|PMCHR02	25983716	0.686936	0.776518	0.788341	0.874666	0.277045	0.745634	0.470023	0.995143	0.181631	0.15808	0.191973	0.285326	0.645921	0.513885	0.0735507	0.424028	0.959404	1	0.985861	0.993817	0.838281	0.96214	0.994994	1	0.996254	0.927201	0.890305	0.999322	0.981626	0.90141	0.822933	0.993581	-0.0709699		164.63	42.016			-0.000199013			-0.181912			-0.649701			-0.353743
LCL|PMCHR02	27091106	0.296449	0.607715	0.598662	0.929883	0.0596921	0.502622	0.406984	0.909103	0.0942613	0.0608358	0.040759	0.138382	0.0418588	0.16007	0.112425	0.962204	0.891445	1	0.985861	0.993817	0.751371	0.903801	0.994994	1	0.996254	0.707271	0.852043	0.95794	0.862571	0.884388	0.841496	0.99796	0.199849		-317.412	-87.7857			-0.000120709			0.41501			1.52342			-0.458454
LCL|PMCHR02	27220442	0.598548	0.135595	0.164669	0.0514095	0.34112	0.340278	0.775923	0.486092	0.607413	0.324551	0.869649	0.942969	0.997861	0.886798	0.988923	0.0283264	0.927752	0.931705	0.945158	0.965222	0.877264	0.860708	0.994994	1	0.996254	0.995775	1	0.999322	0.990438	0.930319	0.999162	0.930143	0.139261		-1206.36	-305.906			0.00363403			-0.21286			-2.82319			0.224792
LCL|PMCHR02	27387084	0.139873	0.401789	0.400642	0.837616	0.0365299	0.67466	0.454176	0.814853	0.0612556	0.0640145	0.0882274	0.132596	0.184355	0.515129	0.0658153	0.854099	0.825058	0.956877	0.945158	0.993466	0.746695	0.952182	0.994994	1	0.996254	0.83593	0.852043	0.95794	0.981626	0.884388	0.822933	0.993581	0.287513		-517.533	-140.318			0.000286802			0.468864			0.990748			-0.425068
LCL|PMCHR02	27387153	0.18029	0.328385	0.346395	0.589429	0.0276799	0.698947	0.3274	0.727149	0.0852748	0.0359737	0.115725	0.140616	0.198686	0.513132	0.0502976	0.638826	0.848059	0.931705	0.945158	0.989354	0.746695	0.954558	0.994994	1	0.996254	0.881874	0.852043	0.95794	0.981626	0.884388	0.822933	0.993581	-0.259212		593.905	155.153			-0.000748549			-0.471477			-0.900452			0.549888
LCL|PMCHR02	28115961	0.586831	0.894238	0.965236	0.406973	0.291785	0.0870685	0.561966	0.960378	0.30855	0.646682	0.929415	0.733462	0.743784	0.903551	0.257121	0.720874	0.927752	1	0.990644	0.981438	0.85275	0.757011	0.994994	1	0.996254	1	1	0.999322	0.990438	0.953928	0.943028	0.993581	-0.0959491		78.496	6.99115			-0.00104557			0.158396			3.39377			-0.294405
LCL|PMCHR02	28477123	0.139873	0.401789	0.400642	0.837616	0.0365299	0.67466	0.454176	0.814853	0.0612556	0.0640145	0.0882274	0.132596	0.184355	0.515129	0.0658153	0.854099	0.825058	0.956877	0.945158	0.993466	0.746695	0.952182	0.994994	1	0.996254	0.83593	0.852043	0.95794	0.981626	0.884388	0.822933	0.993581	0.287513		-517.533	-140.318			0.000286802			0.468864			0.990748			-0.425068
LCL|PMCHR02	28510106	0.18029	0.328385	0.346395	0.589429	0.0276799	0.698947	0.3274	0.727149	0.0852748	0.0359737	0.115725	0.140616	0.198686	0.513132	0.0502976	0.638826	0.848059	0.931705	0.945158	0.989354	0.746695	0.954558	0.994994	1	0.996254	0.881874	0.852043	0.95794	0.981626	0.884388	0.822933	0.993581	0.259212		-593.905	-155.153			0.000748549			0.471477			0.900452			-0.549888
LCL|PMCHR02	28722611	0.139873	0.401789	0.400642	0.837616	0.0365299	0.67466	0.454176	0.814853	0.0612556	0.0640145	0.0882274	0.132596	0.184355	0.515129	0.0658153	0.854099	0.825058	0.956877	0.945158	0.993466	0.746695	0.952182	0.994994	1	0.996254	0.83593	0.852043	0.95794	0.981626	0.884388	0.822933	0.993581	-0.287513		517.533	140.318			-0.000286802			-0.468864			-0.990748			0.425068
LCL|PMCHR02	28722615	0.139873	0.401789	0.400642	0.837616	0.0365299	0.67466	0.454176	0.814853	0.0612556	0.0640145	0.0882274	0.132596	0.184355	0.515129	0.0658153	0.854099	0.825058	0.956877	0.945158	0.993466	0.746695	0.952182	0.994994	1	0.996254	0.83593	0.852043	0.95794	0.981626	0.884388	0.822933	0.993581	-0.287513		517.533	140.318			-0.000286802			-0.468864			-0.990748			0.425068
LCL|PMCHR02	28722768	0.140266	0.336774	0.32956	0.764343	0.0118466	0.995246	0.378117	0.887385	0.0326859	0.0969683	0.0341445	0.247022	0.395309	0.594039	0.186184	0.679018	0.825058	0.931705	0.945158	0.993348	0.746695	0.99939	0.994994	1	0.996254	0.653941	0.884008	0.998021	0.990438	0.884388	0.894575	0.993581	0.339378		-695.67	-190.976			0.000495573			0.620323			0.0156866			-0.59902
LCL|PMCHR02	28722775	0.140266	0.336774	0.32956	0.764343	0.0118466	0.995246	0.378117	0.887385	0.0326859	0.0969683	0.0341445	0.247022	0.395309	0.594039	0.186184	0.679018	0.825058	0.931705	0.945158	0.993348	0.746695	0.99939	0.994994	1	0.996254	0.653941	0.884008	0.998021	0.990438	0.884388	0.894575	0.993581	0.339378		-695.67	-190.976			0.000495573			0.620323			0.0156866			-0.59902
LCL|PMCHR02	29001186	0.0409016	0.0941771	0.101604	0.350965	0.0231939	0.979194	0.264074	0.965853	0.106116	0.178636	0.00413212	0.224725	0.704905	0.959776	0.165748	0.421027	0.779576	0.931705	0.921313	0.981438	0.746695	0.99939	0.994994	1	0.996254	0.421787	0.880058	0.999322	0.999479	0.90141	0.863463	0.993581	-0.454141		1138.31	302.522			-0.001493			-0.562254			-0.0660072			0.741137
LCL|PMCHR02	29158103	0.611005	0.598816	0.379864	0.0364852	0.908011	0.163337	0.573271	0.852427	0.353602	0.993536	0.0717947	0.730799	0.371958	0.916069	0.55662	0.186591	0.927752	1	0.945158	0.953047	0.990554	0.792693	0.994994	1	0.996254	0.83593	1	0.998021	0.990438	1	0.998498	0.969616	-0.0974886		-325.25	-143.512			-0.00282073			0.0193487			2.96258			-0.32571
LCL|PMCHR02	29165802	0.0409016	0.0941771	0.101604	0.350965	0.0231939	0.979194	0.264074	0.965853	0.106116	0.178636	0.00413212	0.224725	0.704905	0.959776	0.165748	0.421027	0.779576	0.931705	0.921313	0.981438	0.746695	0.99939	0.994994	1	0.996254	0.421787	0.880058	0.999322	0.999479	0.90141	0.863463	0.993581	-0.454141		1138.31	302.522			-0.001493			-0.562254			-0.0660072			0.741137
LCL|PMCHR02	29165827	0.591356	0.675971	0.713793	0.552889	0.852567	0.259983	0.272134	0.423269	0.172743	0.705397	0.138432	0.592049	0.544458	0.92464	0.150615	0.634399	0.927752	1	0.985861	0.981438	0.975531	0.835892	0.994994	1	0.996254	0.893767	1	0.999322	0.991655	0.953928	0.850968	0.993581	-0.100776		-255.224	-60.6629			0.000796629			0.032202			-2.46993			0.498085
LCL|PMCHR02	29165996	0.0306677	0.0989449	0.104203	0.390914	0.0226997	0.745366	0.357146	0.822562	0.366757	0.204801	0.0116408	0.194137	0.485048	0.507597	0.201697	0.277435	0.779576	0.931705	0.930876	0.981438	0.746695	0.96214	0.994994	1	0.996254	0.556069	0.877117	0.999322	0.981626	0.918206	0.930197	0.984077	0.578521		-1355.85	-362.592			0.0016586			0.652527			-1.0162			-0.728837
LCL|PMCHR02	29679859	0.257504	0.719105	0.814082	0.261395	0.937041	0.226973	0.308646	0.546052	0.956544	0.127703	0.316181	0.818384	0.577051	0.889588	0.977691	0.257881	0.871371	1	0.985861	0.981438	0.99249	0.833271	0.994994	1	0.996254	0.961467	1	0.999322	0.990438	0.90141	0.999162	0.970374	0.151898		-157.896	-28.1373			0.0010745			-0.00886657			-1.78679			-0.374206
LCL|PMCHR02	30664066	0.0894753	0.174577	0.176042	0.498606	0.0144067	0.830374	0.295351	0.977582	0.0569086	0.188887	0.00560011	0.355579	0.789836	0.841637	0.326607	0.459927	0.779576	0.931705	0.945158	0.981438	0.746695	0.974092	0.994994	1	0.996254	0.421787	0.944517	0.999322	0.990438	0.90141	0.997462	0.993581	-0.400892		990.886	267.733			-0.00114824			-0.595025			0.56381			0.740512
LCL|PMCHR02	30690268	0.0894753	0.174577	0.176042	0.498606	0.0144067	0.830374	0.295351	0.977582	0.0569086	0.188887	0.00560011	0.355579	0.789836	0.841637	0.326607	0.459927	0.779576	0.931705	0.945158	0.981438	0.746695	0.974092	0.994994	1	0.996254	0.421787	0.944517	0.999322	0.990438	0.90141	0.997462	0.993581	0.400892		-990.886	-267.733			0.00114824			0.595025			-0.56381			-0.740512
LCL|PMCHR02	30722195	0.0409016	0.0941771	0.101604	0.350965	0.0231939	0.979194	0.264074	0.965853	0.106116	0.178636	0.00413212	0.224725	0.704905	0.959776	0.165748	0.421027	0.779576	0.931705	0.921313	0.981438	0.746695	0.99939	0.994994	1	0.996254	0.421787	0.880058	0.999322	0.999479	0.90141	0.863463	0.993581	-0.454141		1138.31	302.522			-0.001493			-0.562254			-0.0660072			0.741137
LCL|PMCHR02	30752443	0.925601	0.888924	0.929285	0.458004	0.00331718	0.778679	0.973046	0.758183	0.99558	0.521074	0.114115	0.89423	0.565084	0.946331	0.356511	0.531976	0.989605	1	0.985861	0.981438	0.746695	0.96214	0.998568	1	0.999387	0.881874	1	0.999322	0.99844	0.940944	0.997462	0.993581	-0.0153423		76.8624	13.2121			-0.000873335			0.424506			0.521533			0.0160325
LCL|PMCHR02	30801642	0.0894753	0.174577	0.176042	0.498606	0.0144067	0.830374	0.295351	0.977582	0.0569086	0.188887	0.00560011	0.355579	0.789836	0.841637	0.326607	0.459927	0.779576	0.931705	0.945158	0.981438	0.746695	0.974092	0.994994	1	0.996254	0.421787	0.944517	0.999322	0.990438	0.90141	0.997462	0.993581	-0.400892		990.886	267.733			-0.00114824			-0.595025			0.56381			0.740512
LCL|PMCHR02	30818448	0.07883	0.363644	0.37756	0.613002	0.380354	0.977418	0.29701	0.343772	0.00998752	0.2159	0.00264413	0.764606	0.776625	0.814149	0.259025	0.0912904	0.779576	0.948225	0.945158	0.9895	0.882325	0.99939	0.994994	1	0.996254	0.421787	1	0.999322	0.990438	0.928617	0.946617	0.930143	-0.320823		524.915	138.154			-0.000664653			-0.171976			-0.0649032			0.538194
LCL|PMCHR02	31395002	0.30693	0.301606	0.311588	0.423922	0.478562	0.587367	0.390003	0.0368455	0.5508	0.232036	0.429369	0.477486	0.0552317	0.474175	0.324755	0.457956	0.897353	0.931705	0.945158	0.981438	0.92043	0.93231	0.994994	0.947712	0.996254	0.961467	0.999647	0.95794	0.981626	0.930319	0.997462	0.993581	0.161673		-510.979	-135.656			0.000904286			0.102397			-1.17024			-0.384239
LCL|PMCHR02	31755342	0.953891	0.533646	0.439689	0.497627	0.559326	0.693416	0.641413	0.831587	0.0468455	0.855801	0.757999	0.192014	0.502541	0.247993	0.690453	0.198078	0.996901	0.983152	0.970167	0.981438	0.937526	0.954558	0.994994	1	0.996254	0.993323	0.873845	0.999322	0.893951	0.973495	0.998498	0.969616	0.0115039		397.725	132.199			0.000967186			0.0978339			0.880738			0.267855
LCL|PMCHR02	32534382	0.328554	0.940891	0.875203	0.593402	0.663249	0.157605	0.562734	0.647739	0.356944	0.411036	0.430906	0.809351	0.457619	0.549001	0.207363	0.878223	0.911259	1	0.985861	0.9895	0.944199	0.789243	0.994994	1	0.996254	0.961467	1	0.999322	0.990438	0.938084	0.932963	0.993581	0.143925		-36.7939	-20.7743			-0.000562814			0.0606982			-2.54332			0.242967
LCL|PMCHR02	33525900	0.274553	0.22385	0.195658	0.845573	0.697815	0.0872946	0.193039	0.653316	0.559639	0.594028	0.469494	0.67414	0.347367	0.865653	0.776241	0.595767	0.874798	0.931705	0.945158	0.993466	0.944199	0.757011	0.994994	1	0.996254	0.974947	1	0.998021	0.990438	0.953928	0.998498	0.993581	0.18469		-636.926	-182.946			0.000235961			-0.0547898			-3.50673			-0.609879
LCL|PMCHR02	33525902	0.274553	0.22385	0.195658	0.845573	0.697815	0.0872946	0.193039	0.653316	0.559639	0.594028	0.469494	0.67414	0.347367	0.865653	0.776241	0.595767	0.874798	0.931705	0.945158	0.993466	0.944199	0.757011	0.994994	1	0.996254	0.974947	1	0.998021	0.990438	0.953928	0.998498	0.993581	0.18469		-636.926	-182.946			0.000235961			-0.0547898			-3.50673			-0.609879
LCL|PMCHR02	33566748	0.970345	0.785414	0.738274	0.810973	0.690134	0.341567	0.946827	0.984119	0.218195	0.813998	0.781593	0.32836	0.150808	0.384619	0.814659	0.87039	0.996901	1	0.985861	0.993466	0.944199	0.860876	0.994994	1	0.996254	0.993747	0.92416	0.95794	0.962897	0.961357	0.998498	0.993581	0.00667099		-161.497	-53.127			-0.000308224			-0.0639068			1.96747			0.0301889
LCL|PMCHR02	35583044	0.113145	0.613367	0.650679	0.631742	0.830558	0.878708	0.430599	0.343441	0.881089	0.985766	0.248293	0.0906072	0.126413	0.677715	0.999122	0.945918	0.825058	1	0.985861	0.9895	0.972888	0.980882	0.994994	1	0.996254	0.927201	0.852043	0.95794	0.990438	1	1	0.994212	0.200112		207.081	50.2899			-0.000435071			0.0231519			-0.219533			-0.301055
LCL|PMCHR02	35585143	0.965447	0.323218	0.390296	0.0722901	0.127576	0.809408	0.122215	0.822585	0.604411	0.596787	0.810728	0.996139	0.512267	0.138912	0.510688	0.493396	0.996901	0.931705	0.945158	0.981438	0.751371	0.96888	0.994994	1	0.996254	0.993747	1	0.999322	0.862464	0.953928	0.997462	0.993581	-0.00684862		490.541	116.247			-0.00201416			-0.192294			-0.446932			0.656028
LCL|PMCHR02	35642807	0.125981	0.313723	0.379537	0.1044	0.543359	0.353364	0.0784009	0.660222	0.702289	0.529527	0.17077	0.940989	0.408661	0.907277	0.529729	0.790252	0.825058	0.931705	0.945158	0.981438	0.937526	0.877002	0.994994	1	0.996254	0.923536	1	0.998021	0.990438	0.940944	0.998209	0.993581	-0.325799		673.701	160.135			-0.00245922			-0.126569			-2.57864			1.08487
LCL|PMCHR02	35642808	0.125981	0.313723	0.379537	0.1044	0.543359	0.353364	0.0784009	0.660222	0.702289	0.529527	0.17077	0.940989	0.408661	0.907277	0.529729	0.790252	0.825058	0.931705	0.945158	0.981438	0.937526	0.877002	0.994994	1	0.996254	0.923536	1	0.998021	0.990438	0.940944	0.998209	0.993581	-0.325799		673.701	160.135			-0.00245922			-0.126569			-2.57864			1.08487
LCL|PMCHR02	35824604	0.916474	0.0334067	0.0454395	0.0353336	0.156738	0.177863	0.832851	0.946749	0.990361	0.293253	0.109096	0.950451	0.861662	0.255603	0.201359	0.715304	0.987287	0.896011	0.908157	0.953047	0.775907	0.806468	0.994994	1	0.996558	0.881874	1	0.999322	0.8974	0.930319	0.930197	0.993581	-0.0189703		-1147.56	-294.566			0.00268397			-0.42002			5.28912			0.115458
LCL|PMCHR02	35847772	0.942723	0.500193	0.403157	0.548956	0.836674	0.451657	0.604516	0.387878	0.345958	0.0139275	0.885064	0.0777803	0.119564	0.0987554	0.400327	0.674669	0.996901	0.983152	0.945877	0.981438	0.972888	0.901819	0.994994	1	0.996254	0.996248	0.852043	0.95794	0.798222	0.884388	0.997462	0.993581	0.0146419		439.638	145.964			0.00087569			-0.0369092			1.8115			-0.288256
LCL|PMCHR02	38001096	0.871595	0.98994	0.950216	0.615855	0.23809	0.28532	0.796329	0.159479	0.0628715	0.244807	0.302368	0.771514	0.853639	0.75804	0.847083	0.441797	0.978282	1	0.985861	0.9895	0.826881	0.835892	0.994994	0.947712	0.996254	0.961467	1	0.999322	0.990438	0.930319	0.998498	0.993581	0.0288096		-7.64097	-10.1072			-0.000640983			0.180093			2.23418			-0.133058
LCL|PMCHR02	38035819	0.0097031	0.516114	0.495228	0.942767	0.155318	0.660563	0.591262	0.884921	0.122211	0.793818	0.885602	0.686632	0.179593	0.345973	0.915831	0.0936082	0.779576	0.983152	0.970167	0.993817	0.775907	0.95136	0.994994	1	0.996254	0.996248	1	0.95794	0.939736	0.959189	0.999162	0.930143	0.404897		-331.094	-93.7814			8.20148e-05			0.178878			-0.791616			0.246267
LCL|PMCHR02	38035897	0.0097031	0.516114	0.495228	0.942767	0.155318	0.660563	0.591262	0.884921	0.122211	0.793818	0.885602	0.686632	0.179593	0.345973	0.915831	0.0936082	0.779576	0.983152	0.970167	0.993817	0.775907	0.95136	0.994994	1	0.996254	0.996248	1	0.95794	0.939736	0.959189	0.999162	0.930143	-0.404897		331.094	93.7814			-8.20148e-05			-0.178878			0.791616			-0.246267
LCL|PMCHR02	38036974	0.259582	0.214083	0.188217	0.837245	0.836259	0.291333	0.936516	0.194784	0.731172	0.670396	0.831346	0.250019	0.329388	0.292755	0.52278	0.033197	0.871371	0.931705	0.945158	0.993466	0.972888	0.835892	0.994994	0.947712	0.996254	0.993747	0.884008	0.998021	0.91847	0.953928	0.997462	0.930143	-0.159743		544.759	155.825			-0.000208645			-0.0245768			1.78606			-0.0327933
LCL|PMCHR02	38036986	0.259582	0.214083	0.188217	0.837245	0.836259	0.291333	0.936516	0.194784	0.731172	0.670396	0.831346	0.250019	0.329388	0.292755	0.52278	0.033197	0.871371	0.931705	0.945158	0.993466	0.972888	0.835892	0.994994	0.947712	0.996254	0.993747	0.884008	0.998021	0.91847	0.953928	0.997462	0.930143	-0.159743		544.759	155.825			-0.000208645			-0.0245768			1.78606			-0.0327933
LCL|PMCHR02	38038910	0.0097031	0.516114	0.495228	0.942767	0.155318	0.660563	0.591262	0.884921	0.122211	0.793818	0.885602	0.686632	0.179593	0.345973	0.915831	0.0936082	0.779576	0.983152	0.970167	0.993817	0.775907	0.95136	0.994994	1	0.996254	0.996248	1	0.95794	0.939736	0.959189	0.999162	0.930143	-0.404897		331.094	93.7814			-8.20148e-05			-0.178878			0.791616			-0.246267
LCL|PMCHR02	38038959	0.0097031	0.516114	0.495228	0.942767	0.155318	0.660563	0.591262	0.884921	0.122211	0.793818	0.885602	0.686632	0.179593	0.345973	0.915831	0.0936082	0.779576	0.983152	0.970167	0.993817	0.775907	0.95136	0.994994	1	0.996254	0.996248	1	0.95794	0.939736	0.959189	0.999162	0.930143	-0.404897		331.094	93.7814			-8.20148e-05			-0.178878			0.791616			-0.246267
LCL|PMCHR02	38056457	0.545123	0.307412	0.385023	0.0869131	0.249482	0.929897	0.8639	0.740339	0.868824	0.503611	0.350991	0.564232	0.308118	0.526558	0.588403	0.689629	0.927752	0.931705	0.945158	0.981438	0.827287	0.990107	0.994994	1	0.996254	0.961467	1	0.994886	0.984401	0.940944	0.998498	0.993581	0.0840178		-443.041	-102.881			0.00168202			0.149403			-0.155731			-0.0661102
LCL|PMCHR02	38056475	0.545123	0.307412	0.385023	0.0869131	0.249482	0.929897	0.8639	0.740339	0.868824	0.503611	0.350991	0.564232	0.308118	0.526558	0.588403	0.689629	0.927752	0.931705	0.945158	0.981438	0.827287	0.990107	0.994994	1	0.996254	0.961467	1	0.994886	0.984401	0.940944	0.998498	0.993581	-0.0840178		443.041	102.881			-0.00168202			-0.149403			0.155731			0.0661102
LCL|PMCHR02	38461001	0.552667	0.404934	0.432553	0.525342	0.852482	0.521965	0.533209	0.0872688	0.14335	0.0457316	0.638664	0.0928463	0.752668	0.947725	0.604182	0.942494	0.927752	0.956877	0.960699	0.981438	0.975531	0.90467	0.994994	0.947712	0.996254	0.993323	0.852043	0.999322	0.998859	0.884388	0.998498	0.994007	-0.108043		-478.809	-122.373			0.00082624			-0.0298182			-1.50644			0.331386
LCL|PMCHR02	39328451	0.205648	0.149824	0.222221	0.0133705	0.961911	0.326211	0.291296	0.0362351	0.850236	0.046182	0.749935	0.75468	0.278826	0.519616	0.0554656	0.917229	0.848059	0.931705	0.945158	0.953047	0.997928	0.860708	0.994994	0.947712	0.996254	0.993323	1	0.975238	0.982222	0.884388	0.822933	0.993581	0.241213		842.236	195.406			-0.00330026			-0.00944567			-2.54576			0.535037
LCL|PMCHR02	40080795	0.90443	0.542226	0.585871	0.458698	0.00656888	0.701288	0.980719	0.152019	0.508506	0.0582807	0.582936	0.557438	0.331206	0.00792313	0.48185	0.71939	0.984825	0.983152	0.985861	0.981438	0.746695	0.954558	0.998825	0.947712	0.996254	0.993323	1	0.998021	0.692381	0.884388	0.997462	0.993581	-0.0163106		-265.982	-64.5108			0.000720819			-0.312333			0.611648			0.00810438
LCL|PMCHR02	40167146	0.524392	0.172499	0.0929551	0.17618	0.441679	0.42705	0.88067	0.708022	0.132027	0.372233	0.326729	0.775669	0.5389	0.366938	0.781981	0.231213	0.927752	0.931705	0.912521	0.981438	0.902821	0.884534	0.994994	1	0.996254	0.961467	1	0.999322	0.948611	0.93716	0.998498	0.970374	0.0750085		-494.013	-162.774			-0.00113274			0.0792613			-1.28964			0.0478191
LCL|PMCHR02	40246408	0.809595	0.852251	0.897798	0.548841	0.177934	0.652533	0.711603	0.0371586	0.840066	0.0380326	0.532161	0.130562	0.480808	0.120803	0.517321	0.580952	0.969342	1	0.985861	0.981438	0.782026	0.95136	0.994994	0.947712	0.996254	0.993323	0.852043	0.999322	0.852232	0.884388	0.997462	0.993581	0.0292862		-75.3554	-14.0716			0.000521731			-0.139037			0.642653			-0.116631
LCL|PMCHR02	40674472	0.31555	0.969656	0.964805	0.874666	0.849774	0.626393	0.221568	0.15601	0.534586	0.792217	0.185163	0.667077	0.650345	0.353261	0.318959	0.69144	0.903928	1	0.990644	0.993817	0.975531	0.94547	0.994994	0.947712	0.996254	0.927201	1	0.999322	0.940796	0.959189	0.997462	0.993581	0.234599		30.0902	9.37382			-0.000264174			0.0436719			1.4238			-0.600283
LCL|PMCHR02	41046661	0.335919	0.182545	0.198192	0.300981	0.645394	0.331517	0.777172	0.35215	0.0893931	0.672964	0.86935	0.0105637	0.687296	0.490378	0.485214	0.937459	0.912548	0.931705	0.945158	0.981438	0.944199	0.860708	0.994994	1	0.996254	0.995775	0.852043	0.999322	0.981626	0.953928	0.997462	0.993581	0.188369		803.441	210.635			-0.00144414			-0.0773485			2.24762			-0.149384
LCL|PMCHR02	41426848	0.0426724	0.0334012	0.0629194	0.0078855	0.436607	0.138858	0.776735	0.86541	0.137539	0.605886	0.0821082	0.948024	0.919474	0.360886	0.518584	0.869268	0.779576	0.896011	0.908157	0.905706	0.901425	0.784368	0.994994	1	0.996254	0.83593	1	0.999322	0.941617	0.953928	0.997462	0.993581	-0.359808		1134.45	272.175			-0.00331495			-0.120644			3.23741			0.138412
LCL|PMCHR02	41938201	0.741714	0.96121	0.939815	0.778641	0.85781	0.988378	0.346375	0.0417033	0.235788	0.108332	0.464036	0.00926915	0.864914	0.313429	0.472392	0.833268	0.961446	1	0.985861	0.993348	0.978268	0.99939	0.994994	0.947712	0.996254	0.972285	0.852043	0.999322	0.923059	0.884388	0.997462	0.993581	0.0438228		-21.8608	-9.09489			-0.0002678			0.0205545			0.0232938			-0.335016
LCL|PMCHR02	43013529	0.794688	0.585846	0.653875	0.336894	0.704005	0.971395	0.401889	0.390198	0.467196	0.645062	0.659662	0.58797	0.514332	0.0246362	0.900409	0.332654	0.969342	1	0.985861	0.981438	0.944199	0.99939	0.994994	1	0.996254	0.993323	1	0.999322	0.740398	0.953928	0.999162	0.993581	-0.0443238		299.241	66.9519			-0.00116829			-0.0536481			-0.0729607			0.392677
LCL|PMCHR02	43366025	0.452943	0.549427	0.569159	0.553973	0.379536	0.991222	0.349837	0.308172	0.618385	0.327759	0.78939	0.216261	0.000362736	0.556924	0.429506	0.454033	0.912548	0.983152	0.985861	0.981438	0.882325	0.99939	0.994994	0.993546	0.996254	0.993747	0.880058	0.14582	0.990438	0.930319	0.997462	0.993581	0.139651		357.311	91.9699			-0.000787429			0.134638			0.0221369			0.489433
LCL|PMCHR02	44557209	0.299612	0.358938	0.331933	0.701269	0.825576	0.423784	0.493176	0.154154	0.237715	0.149117	0.127928	0.432104	0.677687	0.953551	0.632137	0.279657	0.894591	0.947679	0.945158	0.9895	0.971635	0.884534	0.994994	0.947712	0.996254	0.893767	0.979569	0.999322	0.999479	0.90141	0.998498	0.984495	-0.157608		438.539	125.163			-0.000417446			-0.0290168			-1.87173			-0.276708
LCL|PMCHR02	46167474	0.310654	0.799653	0.882665	0.257546	0.483515	0.879895	0.228216	0.570456	0.88986	0.281876	0.25678	0.0537242	0.103041	0.818903	0.611426	0.946316	0.897987	1	0.985861	0.981438	0.920471	0.981186	0.994994	1	0.996254	0.943765	0.852043	0.95794	0.990438	0.930319	0.998498	0.994212	0.284114		234.938	37.179			-0.00226141			0.165178			0.456068			0.730595
LCL|PMCHR02	46187818	0.667068	0.639105	0.728669	0.238317	0.603831	0.931461	0.398112	0.677999	0.75763	0.489874	0.766709	0.977249	0.863363	0.976663	0.693743	0.317052	0.951279	1	0.985861	0.981438	0.937526	0.990107	0.994994	1	0.996254	0.993323	1	0.999322	0.999624	0.940944	0.998498	0.993581	-0.14563		-514.467	-103.675			0.00284356			0.153566			-0.316685			-0.846652
LCL|PMCHR02	46188141	0.667068	0.639105	0.728669	0.238317	0.603831	0.931461	0.398112	0.677999	0.75763	0.489874	0.766709	0.977249	0.863363	0.976663	0.693743	0.317052	0.951279	1	0.985861	0.981438	0.937526	0.990107	0.994994	1	0.996254	0.993323	1	0.999322	0.999624	0.940944	0.998498	0.993581	0.291261		1028.93	207.35			-0.00568713			-0.307133			0.633371			1.6933
LCL|PMCHR02	46276235	0.831815	0.351786	0.467314	0.0231842	0.621328	0.228177	0.314611	0.095897	0.0567682	0.728879	0.973152	0.520236	0.696219	0.343552	0.236174	0.628705	0.970222	0.942787	0.970167	0.953047	0.940212	0.834034	0.994994	0.947712	0.996254	1	1	0.999322	0.939736	0.953928	0.932963	0.993581	0.0372054		-513.238	-109.647			0.0027939			-0.079037			2.45027			-0.510387
LCL|PMCHR02	46457310	0.862937	0.0938308	0.0699031	0.96636	0.927203	0.907708	0.265357	0.750277	0.181481	0.175602	0.366371	0.669049	0.521507	0.178486	0.739614	0.06605	0.978282	0.931705	0.908157	0.994872	0.991319	0.98571	0.994994	1	0.996254	0.961467	1	0.999322	0.862571	0.90141	0.998498	0.930143	0.0309702		-912.842	-266.474			-5.42875e-05			-0.0155587			0.238158			0.502411
LCL|PMCHR02	47204762	0.288378	0.624645	0.571815	0.664372	0.469567	0.794507	0.247383	0.727498	0.000925339	0.971945	0.253253	0.151739	0.630487	0.453805	0.0774312	0.718023	0.883893	1	0.985861	0.9895	0.915299	0.96214	0.994994	1	0.376799	0.938321	0.853135	0.999322	0.981626	1	0.822933	0.993581	0.154449		-230.375	-71.4858			-0.000452017			0.0928894			-0.468301			-0.452679
LCL|PMCHR02	47222478	0.252521	0.615302	0.570753	0.739526	0.333478	0.868901	0.228736	0.740643	0.427723	0.717942	0.380332	0.16592	0.584888	0.345393	0.0709936	0.814794	0.871371	1	0.985861	0.993348	0.873612	0.980882	0.994994	1	0.996254	0.961467	0.855125	0.999322	0.939736	0.953928	0.822933	0.993581	0.157333		-223.495	-67.7727			-0.000327626			0.115696			-0.277423			-0.463022
LCL|PMCHR02	47880802	0.0399464	0.233032	0.223654	0.675579	0.924258	0.386599	0.460979	0.920167	0.907988	0.573537	0.347641	0.173126	0.0495	0.128238	0.0837897	0.935532	0.779576	0.931705	0.945158	0.9895	0.991039	0.884534	0.994994	1	0.996254	0.961467	0.864587	0.95794	0.862464	0.952318	0.832421	0.993581	0.245273		-445.659	-123.054			0.000361178			-0.00958407			-1.13442			-0.270749
LCL|PMCHR02	47926045	0.420761	0.27574	0.35466	0.121673	0.735767	0.0328467	0.886694	0.946851	0.59004	0.264657	0.518958	0.84148	0.538072	0.20136	0.913687	0.62716	0.912548	0.931705	0.945158	0.981438	0.954124	0.749338	0.994994	1	0.996254	0.993323	1	0.999322	0.864237	0.930319	0.999162	0.993581	0.13759		-580.193	-134.519			0.00187581			0.0485647			-4.0774			-0.0715834
LCL|PMCHR02	47996669	0.724288	0.138667	0.150167	0.235723	0.574792	0.777771	0.75524	0.0959825	0.0795997	0.409324	0.159534	0.294371	0.300404	0.363768	0.797612	0.157972	0.960685	0.931705	0.945158	0.981438	0.937526	0.96214	0.994994	0.947712	0.996254	0.897831	0.902797	0.98314	0.943347	0.938084	0.998498	0.965552	-0.0594495		763.525	201.545			-0.00142387			-0.0850747			-0.923767			-0.140569
LCL|PMCHR02	49634226	0.541208	0.687666	0.746174	0.502675	0.945492	0.849655	0.755152	0.0634153	0.607295	0.551602	0.324851	0.0431997	0.918513	0.90873	0.62616	0.754944	0.927752	1	0.985861	0.981438	0.992608	0.979493	0.994994	0.947712	0.996254	0.961467	0.852043	0.999322	0.990438	0.949652	0.998498	0.993581	-0.0800788		-171.618	-37.5081			0.000627936			0.00747292			-0.290716			-0.108695
LCL|PMCHR02	49673087	0.449679	0.0595799	0.0984407	0.0286909	0.915038	0.291334	0.941341	0.772966	0.0783922	0.804432	0.0911548	0.658522	0.400962	0.613504	0.740959	0.0429109	0.912548	0.896011	0.921313	0.953047	0.990554	0.835892	0.994994	1	0.996254	0.840216	1	0.998021	0.990438	0.961357	0.998498	0.930143	0.127469		-954.574	-229.376			0.00259102			-0.0147774			1.9866			0.0333451
LCL|PMCHR02	49856972	0.263733	0.875692	0.906907	0.80345	0.317364	0.793869	0.296745	0.441442	0.602821	0.172614	0.448389	0.921	0.167913	0.849891	0.249046	0.899797	0.871378	1	0.985861	0.993348	0.870856	0.96214	0.994994	1	0.996254	0.971408	1	0.95794	0.990438	0.90141	0.933834	0.993581	-0.137481		-64.2439	-12.9775			0.000219433			-0.107396			0.419624			0.378152
LCL|PMCHR02	50247862	0.864822	0.76994	0.86044	0.293038	0.416837	0.431267	0.0043426	0.0782426	0.0368692	0.81824	0.315125	0.178337	0.397025	0.23064	0.506082	0.98458	0.978282	1	0.985861	0.981438	0.897204	0.884534	0.872863	0.947712	0.996254	0.961467	0.867093	0.998021	0.886201	0.96179	0.997462	0.99796	0.0243609		137.902	22.5813			-0.00107456			-0.0982907			1.35393			-1.12543
LCL|PMCHR02	50558599	0.11583	0.336556	0.317994	0.776809	0.020297	0.261224	0.673226	0.651325	0.844245	0.333162	0.142993	0.392896	0.363868	0.201871	0.683196	0.200167	0.825058	0.931705	0.945158	0.993348	0.746695	0.835892	0.994994	1	0.996254	0.893767	0.961497	0.998021	0.864237	0.93036	0.998498	0.969616	0.505966		-973.978	-273.405			0.000655847			0.711155			-4.0319			-0.399918
LCL|PMCHR02	50639083	0.0835564	0.530728	0.595343	0.220423	0.674742	0.141862	0.414956	0.455398	0.572002	0.631816	0.981537	0.872266	0.20612	0.15831	0.867266	0.490772	0.779576	0.983152	0.985861	0.981438	0.944199	0.789243	0.994994	1	0.996254	1	1	0.95794	0.862571	0.953928	0.999162	0.993581	0.493533		575.864	132.648			-0.00250229			-0.098266			-4.59862			0.638365
LCL|PMCHR02	51303004	0.725207	0.16247	0.174917	0.213483	0.485626	0.650581	0.807157	0.721141	0.277712	0.827671	0.762258	0.879029	0.297028	0.235074	0.591475	0.327497	0.960685	0.931705	0.945158	0.981438	0.922307	0.950456	0.994994	1	0.996254	0.993323	1	0.980247	0.888841	0.966392	0.998498	0.993581	-0.0632963		-772.436	-203.721			0.00159518			0.117135			-1.0389			-0.130683
LCL|PMCHR02	51615057	0.999546	0.436617	0.447083	0.56149	0.583691	0.825583	0.950397	0.186742	0.663519	0.889813	0.959846	0.76724	0.625181	0.543664	0.664853	0.795762	1	0.969991	0.970167	0.982098	0.937526	0.974092	0.994994	0.947712	0.996254	1	1	0.999322	0.989586	0.98417	0.998498	0.993581	0.000138914		604.678	159.969			-0.00101813			0.1132			-0.64659			-0.0451549
LCL|PMCHR02	52142606	0.0792694	0.62174	0.682115	0.335612	0.38955	0.0541778	0.876111	0.403792	0.60844	0.737392	0.843575	0.444901	0.202115	0.0139449	0.438197	0.682404	0.779576	1	0.985861	0.981438	0.882325	0.757011	0.994994	1	0.996254	0.993747	0.986596	0.95794	0.692381	0.953928	0.997462	0.993581	-1.27654		-1167.58	-263.258			0.00502768			-0.530518			16.1997			0.34644
LCL|PMCHR02	52155798	0.713226	0.394807	0.431805	0.344904	0.284279	0.182823	0.0638825	0.252925	0.525266	0.439311	0.853021	0.127397	0.760634	0.778923	0.0304899	0.705338	0.960685	0.956877	0.960699	0.981438	0.845064	0.821053	0.994994	0.947712	0.996254	0.993747	0.852043	0.999322	0.990438	0.940944	0.822933	0.993581	0.0489273		-357.756	-89.7266			0.000897703			-0.143635			2.19072			-0.666701
LCL|PMCHR02	52441401	0.831357	0.397294	0.449403	0.227688	0.79855	0.0722721	0.716015	0.951483	0.436234	0.193999	0.843272	0.857471	0.606852	0.0326972	0.521905	0.810942	0.970222	0.956877	0.970167	0.981438	0.963744	0.757011	0.994994	1	0.996254	0.993747	1	0.999322	0.740398	0.90141	0.997462	0.993581	0.0365296		-459.069	-111.531			0.00147522			0.0377093			-3.49377			-0.1866
LCL|PMCHR03	25417	0.184676	0.169685	0.126714	0.964968	0.611911	0.0325207	0.783562	0.210853	0.277614	0.0210733	0.449419	0.972397	0.629936	0.751807	0.604107	0.157575	0.848059	0.931705	0.945158	0.994375	0.937526	0.749338	0.994994	0.947712	0.996254	0.971408	1	0.999322	0.990438	0.884388	0.998498	0.965552	0.21422		-682.853	-204.534			5.09168e-05			-0.0687102			3.98746			0.128161
LCL|PMCHR03	1116019	0.311224	0.286077	0.328638	0.350739	0.345238	0.155435	0.0577347	0.952574	0.780911	0.441647	0.962655	0.811705	0.589488	0.00275792	0.935057	0.52518	0.897987	0.931705	0.945158	0.981438	0.878842	0.789243	0.994994	1	0.996254	1	1	0.999322	0.538322	0.940944	0.999162	0.993581	0.19453		-639.422	-159.252			0.0012798			0.147966			-3.12324			-0.952489
LCL|PMCHR03	1469104	0.828678	0.385864	0.358207	0.883372	0.282952	0.074547	0.884698	0.858716	0.965701	0.460453	0.294617	0.745414	0.684585	0.185524	0.943857	0.324139	0.970222	0.956877	0.945158	0.993817	0.844555	0.757011	0.994994	1	0.996254	0.961467	1	0.999322	0.862571	0.940944	0.999162	0.993581	0.0469391		-593.965	-169.795			0.000228217			0.196335			-4.41189			0.0868858
LCL|PMCHR03	2720627	0.347965	0.485761	0.5241	0.448387	0.622914	0.0506013	0.836323	0.0266443	0.23589	0.703156	0.848492	0.04422	0.996484	0.214543	0.870582	0.979518	0.912548	0.983152	0.983673	0.981438	0.940212	0.75453	0.994994	0.947712	0.996254	0.993747	0.852043	0.999322	0.873639	0.953928	0.999162	0.99796	-0.144144		341.243	84.6044			-0.000832066			-0.066734			3.72603			-0.0951578
LCL|PMCHR03	2720629	0.347965	0.485761	0.5241	0.448387	0.622914	0.0506013	0.836323	0.0266443	0.23589	0.703156	0.848492	0.04422	0.996484	0.214543	0.870582	0.979518	0.912548	0.983152	0.983673	0.981438	0.940212	0.75453	0.994994	0.947712	0.996254	0.993747	0.852043	0.999322	0.873639	0.953928	0.999162	0.99796	-0.144144		341.243	84.6044			-0.000832066			-0.066734			3.72603			-0.0951578
LCL|PMCHR03	2720644	0.347965	0.485761	0.5241	0.448387	0.622914	0.0506013	0.836323	0.0266443	0.23589	0.703156	0.848492	0.04422	0.996484	0.214543	0.870582	0.979518	0.912548	0.983152	0.983673	0.981438	0.940212	0.75453	0.994994	0.947712	0.996254	0.993747	0.852043	0.999322	0.873639	0.953928	0.999162	0.99796	0.144144		-341.243	-84.6044			0.000832066			0.066734			-3.72603			0.0951578
LCL|PMCHR03	2720667	0.347965	0.485761	0.5241	0.448387	0.622914	0.0506013	0.836323	0.0266443	0.23589	0.703156	0.848492	0.04422	0.996484	0.214543	0.870582	0.979518	0.912548	0.983152	0.983673	0.981438	0.940212	0.75453	0.994994	0.947712	0.996254	0.993747	0.852043	0.999322	0.873639	0.953928	0.999162	0.99796	-0.144144		341.243	84.6044			-0.000832066			-0.066734			3.72603			-0.0951578
LCL|PMCHR03	3055818	0.044923	0.839896	0.7124	0.39147	0.626936	0.655104	0.362861	0.0886488	0.409869	0.532028	0.346714	0.891817	0.700174	0.170247	0.969021	0.474665	0.779576	1	0.985861	0.981438	0.941576	0.95136	0.994994	0.947712	0.996254	0.961467	1	0.999322	0.862571	0.940944	0.999162	0.993581	0.340553		-114.932	-55.6655			-0.00104874			-0.0752874			0.98408			-0.471629
LCL|PMCHR03	3497355	0.494963	0.818172	0.897668	0.284026	0.729276	0.378837	0.407729	0.467207	0.302586	0.239145	0.424205	0.502569	0.774404	0.623329	0.421477	0.760355	0.924646	1	0.985861	0.981438	0.952362	0.884534	0.994994	1	0.996254	0.961467	1	0.999322	0.990438	0.930319	0.997462	0.993581	0.101508		-113.158	-17.2181			0.00113568			0.0452594			-1.48577			-0.3554
LCL|PMCHR03	4070068	0.467821	0.210866	0.205951	0.411457	0.40106	0.432196	0.751336	0.882824	0.0402308	0.945529	0.818642	0.298239	0.236212	0.879098	0.777881	0.850141	0.912548	0.931705	0.945158	0.981438	0.882845	0.884534	0.994994	1	0.996254	0.993747	0.902797	0.967562	0.990438	0.996605	0.998498	0.993581	0.110918		-590.587	-161.667			0.000896012			-0.110766			-1.58871			0.134591
LCL|PMCHR03	4184829	0.743318	0.983793	0.989584	0.873588	0.244654	0.98873	0.652881	0.58164	0.00302211	0.779195	0.410942	0.472973	0.564626	0.413951	0.895786	0.143013	0.961446	1	0.996839	0.993817	0.827287	0.99939	0.994994	1	0.728933	0.961467	0.998909	0.999322	0.973148	0.959189	0.999162	0.944977	-0.0719326		15.1395	2.61644			-0.00025049			0.22635			0.038833			-0.270655
LCL|PMCHR03	4667017	0.0547909	0.611276	0.730802	0.132974	0.274957	0.219761	0.268965	0.853388	0.999888	0.78447	0.481945	0.245717	0.159054	0.0429874	0.67629	0.936091	0.779576	1	0.985861	0.981438	0.838281	0.831947	0.994994	1	1	0.97512	0.884008	0.95794	0.740398	0.959189	0.998498	0.993581	0.27966		240.982	44.5875			-0.00156519			0.138994			-2.06257			-0.642728
LCL|PMCHR03	4668921	0.159668	0.0700762	0.0368791	0.500994	0.061633	0.275163	0.698593	0.272904	0.239776	0.803458	0.351897	0.85102	0.181325	0.524216	0.620154	0.267744	0.839729	0.896011	0.908157	0.981438	0.751371	0.835892	0.994994	0.947712	0.996254	0.961467	1	0.95794	0.983002	0.961357	0.998498	0.972914	0.181916		-708.367	-219.171			-0.000624048			0.223188			1.97267			0.140646
LCL|PMCHR03	4884643	0.201224	0.720924	0.747612	0.576255	0.360476	0.306188	0.40436	0.475978	0.926489	0.365254	0.475846	0.868344	0.321773	0.22031	0.509235	0.484513	0.848059	1	0.985861	0.989354	0.878842	0.85055	0.994994	1	0.996254	0.97512	1	0.998021	0.873992	0.93716	0.997462	0.993581	-0.228623		209.347	51.0002			-0.000716381			-0.137888			2.01171			-0.442707
LCL|PMCHR03	5221586	0.807561	0.0359189	0.0500866	0.0348185	0.604966	0.141067	0.75118	0.434362	0.0935983	0.504046	0.400593	0.493314	0.607657	0.723792	0.620546	0.0656655	0.969342	0.896011	0.908157	0.953047	0.937526	0.789243	0.994994	1	0.996254	0.961467	1	0.999322	0.990438	0.940944	0.998498	0.930143	-0.0367069		943.032	240.474			-0.00223987			0.0688876			-2.99621			-0.152477
LCL|PMCHR03	5741294	0.136486	0.49165	0.368369	0.446704	0.257843	0.216549	0.824535	0.909719	0.881562	0.141614	0.42247	0.508653	0.165054	0.620634	0.429948	0.0290693	0.825058	0.983152	0.945158	0.981438	0.832208	0.831947	0.994994	1	0.996254	0.961467	1	0.95794	0.990438	0.90141	0.997462	0.930143	-0.244182		360.861	126.067			0.000894646			0.174128			-2.49952			0.10137
LCL|PMCHR03	5854125	0.228796	0.401772	0.416191	0.372088	0.685592	0.525436	0.478488	0.0538027	0.54159	0.500519	0.400979	0.715451	0.540159	0.0600789	0.632568	0.227555	0.862274	0.956877	0.950725	0.981438	0.944199	0.907369	0.994994	0.947712	0.996254	0.961467	1	0.999322	0.754617	0.940944	0.998498	0.970374	-0.181975		-401.031	-105.337			0.00096475			0.0566199			1.05841			-0.299526
LCL|PMCHR03	6121069	0.50607	0.634775	0.544421	0.499048	0.512895	0.613675	0.843081	0.650038	0.944043	0.870276	0.15498	0.929203	0.217134	0.762921	0.738139	0.936861	0.926834	1	0.985861	0.981438	0.93513	0.942192	0.994994	1	0.996254	0.893767	1	0.967562	0.990438	0.977237	0.998498	0.993581	-0.124376		287.651	98.1945			0.000903678			0.103733			-1.08655			-0.102679
LCL|PMCHR03	6220653	0.884314	0.343641	0.357012	0.517316	0.895898	0.506992	0.56639	0.574058	0.0588847	0.264699	0.346022	0.648333	0.97103	0.790186	0.590029	0.374799	0.980607	0.931705	0.945158	0.981438	0.987793	0.903801	0.994994	1	0.996254	0.961467	1	0.999322	0.990438	0.930319	0.998498	0.993581	-0.0228981		-468.721	-123.546			0.000729915			0.0167898			1.33335			-0.265976
LCL|PMCHR03	6248969	0.130931	0.280959	0.248524	0.978465	0.674353	0.734854	0.625396	0.429921	0.690132	0.535578	0.56727	0.968821	0.0900536	0.248891	0.907865	0.354963	0.825058	0.931705	0.945158	0.994971	0.944199	0.958609	0.994994	1	0.996254	0.993323	1	0.95794	0.893951	0.940944	0.999162	0.993581	-0.173226		386.833	111.711			-2.22565e-05			0.042007			0.523167			0.146703
LCL|PMCHR03	6416023	0.813279	0.498081	0.509344	0.518452	0.226458	0.295565	0.168819	0.223064	0.922756	0.838557	0.365132	0.321272	0.888862	0.573029	0.517437	0.0844671	0.969342	0.983152	0.975828	0.981438	0.811613	0.835892	0.994994	0.947712	0.996254	0.961467	0.914885	0.999322	0.990438	0.966392	0.997462	0.930143	0.0378245		-346.641	-91.3427			0.00074025			0.174112			2.20682			0.603874
LCL|PMCHR03	6933319	0.419994	0.70289	0.645715	0.522943	0.70945	0.503568	0.689654	0.047979	0.158034	0.182929	0.567585	0.55543	0.989259	0.443318	0.0625666	0.135865	0.912548	1	0.985861	0.981438	0.944199	0.903801	0.994994	0.947712	0.996254	0.993323	1	0.999322	0.975932	0.90141	0.822933	0.944977	-0.104637		-161.485	-52.1878			-0.000592592			0.0415796			1.01539			0.141275
LCL|PMCHR03	6944831	0.0468013	0.791738	0.787155	0.707394	0.299596	0.877389	0.605587	0.0441227	0.00252334	0.38159	0.675981	0.350112	0.449353	0.608434	0.752209	0.900202	0.779576	1	0.985861	0.990845	0.866843	0.980882	0.994994	0.947712	0.676256	0.993323	0.944517	0.999322	0.990438	0.93716	0.998498	0.993581	-0.290853		128.575	35.4055			-0.000396634			0.132318			-0.265493			-0.222427
LCL|PMCHR03	7033935	0.0379441	0.727599	0.779281	0.483687	0.915811	0.591345	0.493696	0.992837	0.0755842	0.99604	0.956522	0.107351	0.376468	0.779949	0.416969	0.730246	0.779576	1	0.985861	0.981438	0.990554	0.933569	0.994994	1	0.996254	1	0.852043	0.998021	0.990438	1	0.997462	0.993581	-0.412945		229.137	49.9952			-0.00100623			-0.0204009			-1.235			-0.386154
LCL|PMCHR03	7103616	0.642487	0.884115	0.801594	0.442758	0.0639175	0.240224	0.772771	0.871577	0.807757	0.420279	0.143347	0.319887	0.576547	0.00646403	0.158214	0.715525	0.937105	1	0.985861	0.981438	0.751371	0.834045	0.994994	1	0.996254	0.893767	0.914179	0.999322	0.689403	0.940944	0.854508	0.993581	0.0511896		-53.681	-24.6582			-0.000604786			0.181146			1.512			-0.0874706
LCL|PMCHR03	7294630	0.280055	0.100409	0.0550431	0.622976	0.871288	0.0127599	0.373436	0.188012	0.56923	0.618895	0.651538	0.443886	0.559618	0.71264	0.598681	0.159573	0.881991	0.931705	0.908157	0.9895	0.982304	0.749338	0.994994	0.947712	0.996254	0.993323	0.986596	0.999322	0.990438	0.953928	0.998498	0.965552	-0.204319		944.121	295.884			0.000665851			-0.0270462			-5.74521			0.47477
LCL|PMCHR03	7326025	0.457958	0.635564	0.562448	0.823923	0.82211	0.260116	0.65856	0.649052	0.760852	0.737641	0.974514	0.071124	0.202263	0.914712	0.0205726	0.594198	0.912548	1	0.985861	0.993466	0.969648	0.835892	0.994994	1	0.996254	1	0.852043	0.95794	0.990438	0.953928	0.822933	0.993581	0.0876069		-181.121	-59.318			-0.000188043			-0.0237148			1.51984			0.140359
LCL|PMCHR03	7326067	0.416956	0.656049	0.548469	0.539258	0.915695	0.171649	0.89854	0.669288	0.776338	0.96164	0.931325	0.0517832	0.0783249	0.54377	0.0225466	0.755453	0.912548	1	0.985861	0.981438	0.990554	0.799633	0.994994	1	0.996254	1	0.852043	0.95794	0.989586	0.999447	0.822933	0.993581	0.103341		-184.027	-66.1981			-0.000558874			-0.0120101			2.01143			0.0431004
LCL|PMCHR03	7326326	0.611231	0.726421	0.658726	0.86453	0.718704	0.416548	0.632084	0.699064	0.785958	0.700735	0.842695	0.065993	0.191791	0.8835	0.0143689	0.737519	0.927752	1	0.985861	0.993466	0.947793	0.884534	0.994994	1	0.996254	0.993747	0.852043	0.95794	0.990438	0.953928	0.822933	0.993581	-0.0581985		131.092	44.3062			0.000139904			0.0371738			-1.0697			-0.14899
LCL|PMCHR03	7326345	0.611231	0.726421	0.658726	0.86453	0.718704	0.416548	0.632084	0.699064	0.785958	0.700735	0.842695	0.065993	0.191791	0.8835	0.0143689	0.737519	0.927752	1	0.985861	0.993466	0.947793	0.884534	0.994994	1	0.996254	0.993747	0.852043	0.95794	0.990438	0.953928	0.822933	0.993581	0.0581985		-131.092	-44.3062			-0.000139904			-0.0371738			1.0697			0.14899
LCL|PMCHR03	7326350	0.611231	0.726421	0.658726	0.86453	0.718704	0.416548	0.632084	0.699064	0.785958	0.700735	0.842695	0.065993	0.191791	0.8835	0.0143689	0.737519	0.927752	1	0.985861	0.993466	0.947793	0.884534	0.994994	1	0.996254	0.993747	0.852043	0.95794	0.990438	0.953928	0.822933	0.993581	0.0581985		-131.092	-44.3062			-0.000139904			-0.0371738			1.0697			0.14899
LCL|PMCHR03	7326357	0.611231	0.726421	0.658726	0.86453	0.718704	0.416548	0.632084	0.699064	0.785958	0.700735	0.842695	0.065993	0.191791	0.8835	0.0143689	0.737519	0.927752	1	0.985861	0.993466	0.947793	0.884534	0.994994	1	0.996254	0.993747	0.852043	0.95794	0.990438	0.953928	0.822933	0.993581	0.0581985		-131.092	-44.3062			-0.000139904			-0.0371738			1.0697			0.14899
LCL|PMCHR03	7326410	0.611231	0.726421	0.658726	0.86453	0.718704	0.416548	0.632084	0.699064	0.785958	0.700735	0.842695	0.065993	0.191791	0.8835	0.0143689	0.737519	0.927752	1	0.985861	0.993466	0.947793	0.884534	0.994994	1	0.996254	0.993747	0.852043	0.95794	0.990438	0.953928	0.822933	0.993581	0.0581985		-131.092	-44.3062			-0.000139904			-0.0371738			1.0697			0.14899
LCL|PMCHR03	7336249	0.324141	0.756492	0.823168	0.480986	0.650404	0.0585552	0.181137	0.454823	0.510933	0.598472	0.76055	0.342781	0.741085	0.211001	0.080967	0.557178	0.908444	1	0.985861	0.981438	0.944199	0.757011	0.994994	1	0.996254	0.993323	0.933467	0.999322	0.872956	0.953928	0.822933	0.993581	0.13007		134.39	26.3055			-0.000664686			-0.0605664			2.9029			0.497598
LCL|PMCHR03	7629339	0.890766	0.0847959	0.0664391	0.645407	0.0675533	0.0185069	0.606652	0.665949	0.0795048	0.649002	0.96547	0.609259	0.82471	0.399317	0.78983	0.0851815	0.981427	0.908041	0.908157	0.9895	0.751371	0.749338	0.994994	1	0.996254	1	1	0.999322	0.962897	0.953928	0.998498	0.930143	0.0195862		745.168	214.388			-0.000470539			0.234143			3.90127			0.222048
LCL|PMCHR03	7629400	0.989423	0.137925	0.103799	0.919218	0.0594256	0.0053922	0.733045	0.504125	0.0157585	0.600288	0.791542	0.551712	0.88025	0.294352	0.762089	0.185702	0.997784	0.931705	0.930715	0.993817	0.751371	0.60606	0.994994	1	0.996254	0.993747	1	0.999322	0.91847	0.953928	0.998498	0.969616	-0.00196691		675.075	199.55			-0.000108123			0.24692			4.6657			0.151553
LCL|PMCHR03	7629693	0.880702	0.0807387	0.0930082	0.150793	0.026844	0.0257186	0.80849	0.135629	0.079832	0.838694	0.840915	0.0759551	0.852099	0.0425352	0.821658	0.326488	0.978468	0.896011	0.912521	0.981438	0.746695	0.749338	0.994994	0.947712	0.996254	0.993747	0.852043	0.999322	0.740398	0.966392	0.998498	0.993581	0.0223921		-789.091	-206.502			0.0015252			-0.288387			-3.77511			-0.104278
LCL|PMCHR03	7653925	0.785672	0.107716	0.125775	0.122958	0.446553	0.975489	0.904515	0.342172	0.299968	0.272815	0.56707	0.363959	0.769113	0.477013	0.397987	0.373096	0.969342	0.931705	0.945158	0.981438	0.903757	0.99939	0.994994	1	0.996254	0.993323	0.944517	0.999322	0.981626	0.930319	0.997462	0.993581	0.0441099		794.128	205.68			-0.00177642			0.104566			0.0591091			0.057971
LCL|PMCHR03	7758649	0.872913	0.0167104	0.0165913	0.125404	0.461801	0.159999	0.993502	0.680279	0.447669	0.780737	0.233852	0.302349	0.843779	0.339521	0.907454	0.0170958	0.978282	0.896011	0.879034	0.981438	0.912388	0.789243	1	1	0.996254	0.927201	0.905723	0.999322	0.939736	0.959189	0.999162	0.930143	-0.0443674		-1957.61	-532.533			0.0030206			-0.172057			4.59092			0.00829004
LCL|PMCHR03	7902058	0.681614	0.850926	0.824961	0.970455	0.413422	0.483647	0.898238	0.0294392	0.792392	0.283072	0.483503	0.399935	0.19714	0.264795	0.247662	0.764543	0.956283	1	0.985861	0.994971	0.895933	0.903801	0.994994	0.947712	0.996254	0.97512	0.961497	0.95794	0.905985	0.930319	0.933834	0.993581	0.0748594		114.033	36.0178			-4.84257e-05			-0.129971			1.47351			-0.0638451
LCL|PMCHR03	8093279	0.818909	0.010965	0.00866536	0.432626	0.586567	0.532156	0.470332	0.630864	0.624217	0.405636	0.51671	0.150681	0.693843	0.561325	0.52608	0.617703	0.969342	0.896011	0.869594	0.981438	0.937526	0.911187	0.994994	1	0.996254	0.993323	0.852043	0.999322	0.990438	0.93716	0.997462	0.993581	0.0303111		-986.774	-275.939			0.000743118			-0.0574418			-0.977088			-0.248449
LCL|PMCHR03	8093294	0.23099	0.00893962	0.00865939	0.116602	0.794826	0.533236	0.300812	0.881605	0.516123	0.218312	0.711504	0.0170721	0.000315898	0.427142	0.665029	0.385708	0.865826	0.896011	0.869594	0.981438	0.963744	0.911417	0.994994	1	0.996254	0.993323	0.852043	0.14582	0.97581	0.929878	0.998498	0.993581	-0.17694		1128.37	307.921			-0.00164574			0.0325861			1.18417			-0.410188
LCL|PMCHR03	8142433	0.582804	0.503845	0.500228	0.743369	0.290029	0.67681	0.650719	0.789212	0.31175	0.751726	0.758028	0.836259	0.516396	0.12317	0.24651	0.239259	0.927752	0.983152	0.971457	0.993348	0.850223	0.953117	0.994994	1	0.996254	0.993323	1	0.999322	0.86112	0.953928	0.933834	0.970374	-0.0790777		307.247	83.7101			-0.000337419			0.153271			0.789531			0.175941
LCL|PMCHR03	8477570	0.157945	0.202102	0.199068	0.547964	0.962888	0.15083	0.820131	0.332278	0.324837	0.152815	0.108851	0.283221	0.036589	0.766651	0.27664	0.941016	0.839729	0.931705	0.945158	0.981438	0.997928	0.789243	0.994994	1	0.996254	0.881874	0.890305	0.95794	0.990438	0.90141	0.963882	0.993908	0.267601		-748.272	-204.064			0.00081658			0.0077483			3.20301			0.114677
LCL|PMCHR03	8558937	0.200217	0.902622	0.841917	0.352272	0.449309	0.88221	0.788024	0.803272	0.676159	0.309014	0.961625	0.27976	0.765126	0.642107	0.195827	0.972843	0.848059	1	0.985861	0.981438	0.906593	0.981499	0.994994	1	0.996254	1	0.890305	0.999322	0.990438	0.930319	0.913608	0.99796	0.19335		-61.9513	-26.9633			-0.00100386			-0.10279			-0.278755			0.11025
LCL|PMCHR03	8759045	0.556475	0.255157	0.271809	0.40731	0.278987	0.81366	0.564931	0.885507	0.694362	0.000198761	0.240598	0.0509257	0.347651	0.652723	0.0540356	0.96461	0.927752	0.931705	0.945158	0.981438	0.838281	0.96974	0.994994	1	0.996254	0.927201	0.852043	0.998021	0.990438	0.0958821	0.822933	0.99796	0.0726231		436.627	114.417			-0.00073072			0.110232			0.341144			0.190608
LCL|PMCHR03	9080099	0.558106	0.144769	0.154284	0.351479	0.902008	0.695957	0.912501	0.326444	0.950861	0.908113	0.241257	0.0168796	0.577756	0.371891	0.353596	0.631912	0.927752	0.931705	0.945158	0.981438	0.989143	0.954558	0.994994	1	0.996254	0.927201	0.852043	0.999322	0.953088	0.986613	0.997462	0.993581	-0.0817628		-623.039	-165.265			0.000928172			0.0157521			-0.626951			-0.0454768
LCL|PMCHR03	9125293	0.424337	0.341178	0.245772	0.496563	0.397118	0.111839	0.288628	0.351537	0.376652	0.25226	0.632559	0.596196	0.511258	0.52362	0.377019	0.354171	0.912548	0.931705	0.945158	0.981438	0.882845	0.757011	0.994994	1	0.996254	0.993323	1	0.999322	0.983002	0.930319	0.997462	0.993581	0.144211		-539.143	-176.134			-0.000877208			-0.140486			4.63252			0.560228
LCL|PMCHR03	10021111	0.807889	0.0807203	0.107836	0.106545	0.769863	0.87775	0.305826	0.413423	0.61723	0.96174	0.698396	0.0250732	0.665946	0.579995	0.401566	0.869038	0.969342	0.896011	0.942623	0.981438	0.963744	0.980882	0.994994	1	0.996254	0.993323	0.852043	0.999322	0.990438	0.999447	0.997462	0.993581	-0.0374787		-814.699	-204.675			0.00176495			0.041282			-0.276643			-0.439947
LCL|PMCHR03	11563519	0.783396	0.910457	0.94288	0.756518	0.910153	0.683043	0.539802	0.787329	0.306418	0.257561	0.392497	0.791569	0.495958	0.143919	0.722401	0.23522	0.969342	1	0.985861	0.993348	0.990554	0.954558	0.994994	1	0.996254	0.961467	1	0.999322	0.862571	0.930319	0.998498	0.970374	-0.0332789		-45.6838	-7.86384			0.000269008			0.0110357			-0.549098			-0.200093
LCL|PMCHR03	12803410	0.0623813	0.596464	0.695115	0.191489	0.189113	0.796351	0.131438	0.650033	0.444605	0.439223	0.979105	0.994047	0.132331	0.38505	0.401553	0.229295	0.779576	1	0.985861	0.981438	0.783265	0.962594	0.994994	1	0.996254	1	1	0.95794	0.962897	0.940944	0.997462	0.970374	-0.289232		266.96	53.891			-0.00145248			-0.179174			-0.44489			-0.675479
LCL|PMCHR03	12840176	0.876641	0.747597	0.79442	0.63987	0.554542	0.307784	0.52714	0.020369	0.0521716	0.0889403	0.127299	0.264953	0.48062	0.6354	0.810345	0.119602	0.978282	1	0.985861	0.9895	0.937526	0.852324	0.994994	0.947712	0.996254	0.893767	0.884008	0.999322	0.990438	0.884388	0.998498	0.933604	0.023014		156.807	34.4083			-0.000497284			0.0797751			-1.83251			0.261307
LCL|PMCHR03	13166415	0.218595	0.674237	0.696813	0.739496	0.935448	0.947964	0.0385625	0.816384	0.347908	0.341459	0.708709	0.858298	0.0584036	0.507159	0.382943	0.805975	0.848059	1	0.985861	0.993348	0.99249	0.990251	0.994994	1	0.996254	0.993323	1	0.95794	0.981626	0.932728	0.997462	0.993581	0.16208		180.389	45.2188			-0.000314103			-0.00992657			-0.102684			0.745727
LCL|PMCHR03	13181778	0.0704868	0.845184	0.849509	0.929183	0.298216	0.857963	0.107966	0.741367	0.161955	0.484252	0.911318	0.955943	0.198994	0.226505	0.462668	0.79153	0.779576	1	0.985861	0.993817	0.86558	0.980303	0.994994	1	0.996254	1	1	0.95794	0.876936	0.940944	0.997462	0.993581	0.238154		85.9755	22.5065			-8.43826e-05			-0.120268			-0.288696			0.591793
LCL|PMCHR03	13452897	0.596692	0.965294	0.987226	0.510003	0.42463	0.407677	0.727934	0.110958	0.495546	0.131388	0.369116	0.99208	0.144115	0.132253	0.382014	0.633582	0.927752	1	0.99548	0.981438	0.897204	0.884534	0.994994	0.947712	0.996254	0.961467	1	0.95794	0.862464	0.90141	0.997462	0.993581	-0.0661854		-18.3963	1.82519			0.000589115			0.0884151			1.22658			0.11566
LCL|PMCHR03	13647281	0.893121	0.74339	0.767767	0.6686	0.270894	0.858483	0.834925	0.603016	0.526458	0.0438229	0.572912	0.942954	0.685675	0.997085	0.982704	0.625758	0.981427	1	0.985861	0.9895	0.838281	0.980303	0.994994	1	0.996254	0.993323	1	0.999322	1	0.884388	0.999162	0.993581	-0.0147263		117.888	28.7454			-0.000336464			-0.104523			-0.231963			-0.0639843
LCL|PMCHR03	13668499	0.616664	0.877667	0.819416	0.531049	0.0869619	0.458603	0.835988	0.22813	0.469923	0.230428	0.625986	0.925099	0.0926481	0.268746	0.542613	0.728213	0.928178	1	0.985861	0.981438	0.751371	0.903801	0.994994	0.947712	0.996254	0.993323	1	0.95794	0.905985	0.930319	0.998498	0.993581	-0.065279		66.976	26.5457			0.000584132			0.191279			1.09857			-0.07404
LCL|PMCHR03	13668535	0.358843	0.874737	0.788512	0.430667	0.0588938	0.260387	0.91973	0.228652	0.695385	0.0657759	0.419549	0.849211	0.152897	0.299742	0.410632	0.780223	0.912548	1	0.985861	0.981438	0.751371	0.835892	0.994994	0.947712	0.996254	0.961467	1	0.95794	0.919459	0.884388	0.997462	0.993581	0.111838		-64.0895	-29.0507			-0.000686245			-0.197964			-1.57148			0.0342577
LCL|PMCHR03	13668556	0.358843	0.874737	0.788512	0.430667	0.0588938	0.260387	0.91973	0.228652	0.695385	0.0657759	0.419549	0.849211	0.152897	0.299742	0.410632	0.780223	0.912548	1	0.985861	0.981438	0.751371	0.835892	0.994994	0.947712	0.996254	0.961467	1	0.95794	0.919459	0.884388	0.997462	0.993581	0.111838		-64.0895	-29.0507			-0.000686245			-0.197964			-1.57148			0.0342577
LCL|PMCHR03	13668658	0.553167	0.712931	0.643301	0.582055	0.0262431	0.289501	0.536613	0.197129	0.98982	0.128085	0.63965	0.949308	0.256824	0.374973	0.608409	0.885811	0.927752	1	0.985861	0.989354	0.746695	0.835892	0.994994	0.947712	0.99643	0.993323	1	0.975238	0.955256	0.90141	0.998498	0.993581	0.0748201		-151.64	-51.1036			-0.000496664			-0.238386			-1.48534			0.210514
LCL|PMCHR03	13912559	0.851915	0.731311	0.760368	0.657526	0.238649	0.292891	0.0411271	0.225922	0.972876	0.874179	0.214582	0.780266	0.960053	0.752624	0.513776	0.669706	0.97807	1	0.985861	0.9895	0.826881	0.835892	0.994994	0.947712	0.996254	0.927201	1	0.999322	0.990438	0.978437	0.997462	0.993581	-0.0300379		-181.197	-43.5329			0.000511324			0.168001			-1.9402			-0.848393
LCL|PMCHR03	13912567	0.643028	0.990885	0.960849	0.870736	0.192652	0.26038	0.0563124	0.217025	0.55627	0.948098	0.340573	0.902212	0.910357	0.674637	0.477284	0.35776	0.937105	1	0.990644	0.993817	0.783604	0.835892	0.994994	0.947712	0.996254	0.961467	1	0.999322	0.990438	0.997136	0.997462	0.993581	0.073207		-6.12639	-7.04125			-0.000184115			-0.182962			2.05904			0.78367
LCL|PMCHR03	13912575	0.813286	0.593122	0.616649	0.614592	0.114928	0.322182	0.133961	0.244472	0.969721	0.973001	0.223819	0.981645	0.928051	0.888772	0.755085	0.689103	0.969342	1	0.985861	0.9895	0.751371	0.860708	0.994994	0.947712	0.996254	0.927201	1	0.999322	0.990438	1	0.998498	0.993581	0.0375574		274.216	69.5346			-0.000573575			-0.220156			1.80148			0.614995
LCL|PMCHR03	14316989	0.835066	0.767518	0.691164	0.604791	0.818139	0.303029	0.676185	0.249666	0.590049	0.581588	0.365978	0.148986	0.166189	0.772427	0.857748	0.175194	0.970222	1	0.985861	0.9895	0.968278	0.844977	0.994994	0.947712	0.996254	0.961467	0.852043	0.95794	0.990438	0.952753	0.998498	0.969616	-0.0306844		143.479	51.5416			0.000546431			-0.0289471			-1.89462			0.159408
LCL|PMCHR03	14370635	0.455688	0.585962	0.643136	0.459359	0.631598	0.0756008	0.441966	0.775219	0.347929	0.224925	0.795975	0.650806	0.963607	0.0897592	0.702729	0.806222	0.912548	1	0.985861	0.981438	0.941619	0.757011	0.994994	1	0.996254	0.993747	1	0.999322	0.788728	0.930294	0.998498	0.993581	-0.182361		-428.823	-99.0617			0.00129232			-0.0974816			4.93015			-0.501668
LCL|PMCHR03	14918439	0.0208172	0.275968	0.323726	0.128547	0.176707	0.1344	0.076354	0.947519	0.635671	0.101123	0.612638	0.509354	0.323945	0.0729718	0.194391	0.413802	0.779576	0.931705	0.945158	0.981438	0.782026	0.771842	0.994994	1	0.996254	0.993323	1	0.998021	0.774614	0.884388	0.912201	0.993581	-0.446913		-665.329	-164.025			0.00211392			-0.26447			4.10911			1.07475
LCL|PMCHR03	16804101	0.558332	0.400138	0.384338	0.818582	0.329719	0.712402	0.745966	0.610552	0.967181	0.979442	0.336383	0.584687	0.382472	0.455089	0.53209	0.764987	0.927752	0.956877	0.945158	0.993466	0.873315	0.954558	0.994994	1	0.996254	0.961467	1	0.998021	0.981626	1	0.998498	0.993581	-0.108319		-491.702	-137.308			0.000303933			-0.165299			0.881125			-0.155061
LCL|PMCHR03	19569762	0.875341	0.635309	0.551749	0.634276	0.529919	0.77155	0.997777	0.375958	0.9575	0.649321	0.416228	0.6879	0.239376	0.0111657	0.43165	0.307862	0.978282	1	0.985861	0.9895	0.937526	0.96214	1	1	0.996254	0.961467	1	0.967562	0.692381	0.953928	0.997462	0.993581	0.0314373		308.332	103.575			0.00068338			0.167087			-1.41038			0.00182143
LCL|PMCHR03	19861820	0.19367	0.460805	0.3854	0.755771	0.375084	0.236539	0.576035	0.213542	0.702302	0.223145	0.444112	0.939432	0.523967	0.571846	0.385766	0.843467	0.848059	0.9707	0.945158	0.993348	0.882325	0.834045	0.994994	0.947712	0.996254	0.971408	1	0.999322	0.990438	0.929878	0.997462	0.993581	0.161542		-291.923	-92.2096			-0.000277314			-0.103189			1.74051			-0.189775
LCL|PMCHR03	19880851	0.338816	0.296379	0.314961	0.234823	0.765248	0.870526	0.740755	0.210772	0.902056	0.645464	0.68162	0.130439	0.523535	0.715923	0.390078	0.507168	0.912548	0.931705	0.945158	0.981438	0.962847	0.980882	0.994994	0.947712	0.996254	0.993323	0.852043	0.999322	0.990438	0.953928	0.997462	0.993581	-0.152275		519.23	135.544			-0.00134705			0.0419927			-0.30493			0.130697
LCL|PMCHR03	20216052	0.360416	0.377029	0.387961	0.498525	0.170503	0.475886	0.536105	0.696456	0.927078	0.0272401	0.861971	0.380442	0.360812	0.759485	0.564482	0.519653	0.912548	0.956753	0.945158	0.981438	0.782026	0.903801	0.994994	1	0.996254	0.993747	0.961497	0.998021	0.990438	0.884388	0.998498	0.993581	0.164745		501.389	132.716			-0.000871622			-0.221123			1.63533			-0.31834
LCL|PMCHR03	20276599	0.0504776	0.659892	0.555013	0.233741	0.149554	0.191638	0.508464	0.848435	0.224837	0.18203	0.177149	0.997706	0.0220102	0.104258	0.320395	0.639221	0.779576	1	0.985861	0.981438	0.775907	0.825435	0.994994	1	0.996254	0.927201	1	0.95794	0.805994	0.90141	0.997462	0.993581	0.291057		-214.478	-76.8246			-0.00127258			0.185119			-2.28884			-0.29643
LCL|PMCHR03	20605302	0.340945	0.0523134	0.0810398	0.0187047	0.50757	0.259371	0.93463	0.604227	0.313399	0.895048	0.206712	0.229388	0.181851	0.943091	0.821721	0.454256	0.912548	0.896011	0.908157	0.953047	0.93513	0.835892	0.994994	1	0.996254	0.927201	0.880058	0.95794	0.996946	0.985779	0.998498	0.993581	-0.174108		-1064.06	-261.722			0.00301176			0.107358			3.18957			-0.0396905
LCL|PMCHR03	21448925	0.876394	0.280861	0.205812	0.475602	0.840657	0.59427	0.116423	0.104594	0.483866	0.732974	0.0292829	0.112727	0.376933	0.308586	0.243384	0.36773	0.978282	0.931705	0.945158	0.981438	0.974624	0.934063	0.994994	0.947712	0.996254	0.653941	0.852043	0.998021	0.923059	0.953928	0.933834	0.993581	0.0217338		470.537	148.202			0.000713724			-0.0235286			-0.825849			-0.545999
LCL|PMCHR03	24319564	0.644197	0.27214	0.298131	0.432178	0.660409	0.493532	0.546369	0.135145	0.272538	0.556324	0.421593	0.666755	0.497211	0.182414	0.374714	0.2789	0.93738	0.931705	0.945158	0.981438	0.944199	0.903801	0.994994	0.947712	0.996254	0.961467	1	0.999322	0.862571	0.950118	0.997462	0.984495	-0.0506194		-374.848	-96.4463			0.000615113			0.0496687			-0.948774			-0.202088
LCL|PMCHR03	24345027	0.744447	0.332441	0.358546	0.49243	0.510477	0.596212	0.602375	0.149219	0.293167	0.396893	0.22106	0.610597	0.578817	0.196278	0.251515	0.263677	0.961446	0.931705	0.945158	0.981438	0.93513	0.934063	0.994994	0.947712	0.996254	0.927201	1	0.999322	0.864237	0.93716	0.933834	0.972914	0.0358446		334.388	85.9628			-0.000539954			-0.0773486			0.755719			0.173932
LCL|PMCHR03	24346033	0.744447	0.332441	0.358546	0.49243	0.510477	0.596212	0.602375	0.149219	0.293167	0.396893	0.22106	0.610597	0.578817	0.196278	0.251515	0.263677	0.961446	0.931705	0.945158	0.981438	0.93513	0.934063	0.994994	0.947712	0.996254	0.927201	1	0.999322	0.864237	0.93716	0.933834	0.972914	0.0358446		334.388	85.9628			-0.000539954			-0.0773486			0.755719			0.173932
LCL|PMCHR03	24675592	0.877509	0.619182	0.667474	0.675815	0.905074	0.587864	0.00944424	0.47661	0.60327	0.0510249	0.136867	0.146264	0.77642	0.944088	0.398553	0.448466	0.978282	1	0.985861	0.9895	0.989143	0.93231	0.994994	1	0.996254	0.893767	0.852043	0.999322	0.996946	0.884388	0.997462	0.993581	0.0192593		-201.127	-47.1626			0.000374678			-0.0127642			0.816773			-0.88617
LCL|PMCHR03	24707258	0.800535	0.733592	0.791249	0.52146	0.70074	0.77511	0.427287	0.753543	0.687964	0.766979	0.468233	0.797846	0.595501	0.191373	0.675444	0.736818	0.969342	1	0.985861	0.981438	0.944199	0.96214	0.994994	1	0.996254	0.974947	1	0.999322	0.864237	0.953928	0.998498	0.993581	0.0585542		-258.626	-54.5779			0.00106352			0.074764			-0.727014			-0.531017
LCL|PMCHR03	24710481	0.868319	0.931033	0.878364	0.845869	0.417982	0.563941	0.7054	0.762495	0.462659	0.87936	0.336512	0.773707	0.916536	0.124021	0.696151	0.896705	0.978282	1	0.985861	0.993466	0.897204	0.924375	0.994994	1	0.996254	0.961467	1	0.999322	0.862464	0.98059	0.998498	0.993581	0.0404176		71.0647	33.5632			0.000339977			0.16374			-1.56415			-0.252791
LCL|PMCHR03	24710740	0.868319	0.931033	0.878364	0.845869	0.417982	0.563941	0.410418	0.604106	0.65103	0.647322	0.598068	0.98806	0.730002	0.191269	0.696151	0.896705	0.978282	1	0.985861	0.993466	0.897204	0.924375	0.994994	1	0.996254	0.993323	1	0.999322	0.864237	0.953928	0.998498	0.993581	-0.0404176		-71.0647	-33.5632			-0.000339977			-0.16374			1.56415			0.577554
LCL|PMCHR03	24822921	0.913556	0.849872	0.993586	0.103054	0.168626	0.94887	0.954508	0.590188	0.728095	0.257583	0.857865	0.916724	0.0156159	0.267592	0.71611	0.459211	0.987173	1	0.998138	0.981438	0.782026	0.990596	0.994994	1	0.996254	0.993747	1	0.95794	0.905985	0.930319	0.998498	0.993581	0.0130957		76.0624	0.886649			-0.00139642			-0.146567			0.0970978			-0.0182235
LCL|PMCHR03	24823029	0.627429	0.839342	0.819232	0.959138	0.232784	0.952185	0.309874	0.264979	0.935792	0.461992	0.642502	0.873099	0.189747	0.814103	0.914584	0.97793	0.931871	1	0.985861	0.993817	0.822072	0.99105	0.994994	0.947712	0.996254	0.993323	1	0.95794	0.990438	0.940944	0.999162	0.99796	-0.0794285		-110.129	-33.3486			-6.00664e-05			-0.165629			0.12064			0.430809
LCL|PMCHR03	24823109	0.346006	0.942659	0.88025	0.603353	0.511627	0.782149	0.533461	0.439844	0.955408	0.223603	0.807679	0.927225	0.124506	0.719782	0.939445	0.738025	0.912548	1	0.985861	0.9895	0.93513	0.96214	0.994994	1	0.996254	0.993747	1	0.95794	0.990438	0.929878	0.999162	0.993581	-0.154145		-39.6385	-22.1395			-0.000608155			-0.0940552			0.585153			0.264971
LCL|PMCHR03	24826118	0.694813	0.121407	0.156972	0.0996088	0.716246	0.781804	0.578935	0.422673	0.669122	0.454183	0.760737	0.452715	0.0829396	0.233192	0.958945	0.198094	0.960685	0.931705	0.945158	0.981438	0.947793	0.96214	0.994994	1	0.996254	0.993323	0.994833	0.95794	0.886201	0.940944	0.999162	0.969616	0.0495758		-596.883	-148.75			0.00147455			0.0423563			0.413637			-0.177767
LCL|PMCHR03	25051421	0.554723	0.416188	0.368463	0.867544	0.559833	0.0315293	0.95697	0.982918	0.103475	0.358261	0.131913	0.463711	0.885942	0.00595044	0.404273	0.840783	0.927752	0.964794	0.945158	0.993597	0.937526	0.749338	0.995922	1	0.996254	0.893767	0.994833	0.999322	0.689403	0.93716	0.997462	0.993581	0.087033		-378.944	-112.842			-0.000175972			0.0708016			-3.49947			0.0225584
LCL|PMCHR03	25301627	0.176046	0.301267	0.363738	0.107108	0.806402	0.745284	0.536897	0.3967	0.660669	0.251813	0.538791	0.536402	0.122109	0.160194	0.709203	0.758099	0.848059	0.931705	0.945158	0.981438	0.964324	0.96214	0.994994	1	0.996254	0.993323	1	0.95794	0.862571	0.930319	0.998498	0.993581	0.182132		435.778	104.324			-0.00154071			-0.0316974			0.525351			0.213494
LCL|PMCHR03	25309663	0.754184	0.0436576	0.0636736	0.0299394	0.587467	0.656929	0.360708	0.411878	0.804543	0.531642	0.966967	0.469413	0.0751675	0.162357	0.950783	0.159653	0.962979	0.896011	0.908157	0.953047	0.937526	0.95136	0.994994	1	0.996254	1	0.995961	0.95794	0.862571	0.940944	0.999162	0.965552	-0.0417159		803.973	201.953			-0.00203387			-0.0687064			-0.742979			0.306788
LCL|PMCHR03	25376442	0.554375	0.904474	0.931582	0.685667	0.705035	0.0076896	0.33051	0.635665	0.646758	0.427799	0.681833	0.933928	0.0734735	0.782476	0.990927	0.860691	0.927752	1	0.985861	0.9895	0.944199	0.60606	0.994994	1	0.996254	0.993323	1	0.95794	0.990438	0.940944	0.999162	0.993581	-0.0935408		63.5869	12.2822			-0.000458291			-0.053212			-4.78942			0.409572
LCL|PMCHR03	25438774	0.617631	0.934315	0.974043	0.73718	0.151648	0.0635451	0.377846	0.261129	0.64236	0.879277	0.47407	0.921302	0.328248	0.241997	0.944519	0.1227	0.928178	1	0.990644	0.993348	0.775907	0.757011	0.994994	0.947712	0.996254	0.97512	1	0.998021	0.893951	0.98059	0.999162	0.933604	0.0777454		43.1816	4.60992			-0.000374183			0.189395			-3.42733			-0.350223
LCL|PMCHR03	26736815	0.691913	0.468185	0.472647	0.486986	0.855378	0.0312573	0.392193	0.847312	0.195866	0.991846	0.834364	0.905064	0.646603	0.127947	0.998622	0.753733	0.960685	0.980263	0.970167	0.981438	0.977318	0.749338	0.994994	1	0.996254	0.993747	1	0.999322	0.862464	1	1	0.993581	-0.0967439		-563.609	-150.906			0.0012135			-0.0426434			-6.70909			-0.703627
LCL|PMCHR03	26976832	0.93899	0.122331	0.119781	0.373734	0.234272	0.110903	0.838201	0.694162	0.0772833	0.486733	0.463952	0.704626	0.881259	0.55746	0.450471	0.790477	0.996901	0.931705	0.942623	0.981438	0.822508	0.757011	0.994994	1	0.996254	0.972285	1	0.999322	0.990438	0.940944	0.997462	0.993581	0.0163139		1006.58	274.761			-0.00135681			0.269939			4.56029			-0.137408
LCL|PMCHR03	28473460	0.392285	0.442435	0.461826	0.405422	0.622996	0.679336	0.669201	0.0477303	0.338929	0.161785	0.409053	0.969029	0.875309	0.470987	0.629208	0.311787	0.912548	0.969991	0.970167	0.981438	0.940212	0.954315	0.994994	0.947712	0.996254	0.961467	1	0.999322	0.981626	0.90141	0.998498	0.993581	0.171953		489.771	127.111			-0.00119425			-0.0846763			-1.02417			0.246812
LCL|PMCHR03	30389277	0.802646	0.28944	0.298362	0.361941	0.862773	0.258398	0.772109	0.145487	0.200225	0.331742	0.278122	0.333253	0.267969	0.431458	0.554708	0.998535	0.969342	0.931705	0.945158	0.981438	0.979759	0.835892	0.994994	0.947712	0.996254	0.961467	0.929722	0.975238	0.97581	0.93036	0.998498	1	0.0384035		-508.48	-135.286			0.00100102			0.0229998			2.48203			0.118964
LCL|PMCHR03	31803013	0.00415672	0.923801	0.770893	0.163546	0.0622166	0.0974779	0.884286	0.401455	0.676077	0.762814	0.557201	0.83017	0.0744597	0.32595	0.95615	0.966783	0.779576	1	0.985861	0.981438	0.751371	0.757011	0.994994	1	0.996254	0.993323	1	0.95794	0.935943	0.953928	0.999162	0.99796	-0.401089		46.0513	37.0128			0.00141905			-0.236607			2.783			-0.0571994
LCL|PMCHR03	33410833	0.472219	0.833482	0.680419	0.143683	0.154151	0.620682	0.280475	0.981496	0.290657	0.684595	0.814579	0.608236	0.263008	0.329105	0.887439	0.22735	0.912548	1	0.985861	0.981438	0.775907	0.94251	0.994994	1	0.996254	0.993747	1	0.975238	0.936487	0.953928	0.999162	0.970374	0.121655		-117.972	-61.1959			-0.00175649			-0.221344			-0.990399			0.504409
LCL|PMCHR03	33426669	0.255904	0.165445	0.110565	0.606368	0.898494	0.146625	0.846822	0.766941	0.932944	0.340386	0.911729	0.853141	0.239885	0.293564	0.369521	0.0790831	0.871371	0.931705	0.942623	0.9895	0.988815	0.789243	0.994994	1	0.996254	1	1	0.967562	0.91847	0.932131	0.997462	0.930143	-0.180898		678.782	209.867			0.000587539			-0.0177824			-3.06425			0.0776856
LCL|PMCHR03	33431032	0.0351531	0.164014	0.120494	0.796699	0.807767	0.234476	0.487821	0.249615	0.668383	0.733051	0.615959	0.658734	0.112721	0.10101	0.553899	0.406071	0.779576	0.931705	0.942623	0.993348	0.964999	0.834045	0.994994	0.947712	0.996254	0.993323	1	0.95794	0.798222	0.953928	0.998498	0.993581	-0.335539		687.788	206.631			0.000296973			-0.033606			-2.34874			0.275092
LCL|PMCHR03	35024964	0.796357	0.775751	0.703629	0.619247	0.0658206	0.720706	0.88792	0.959915	0.919096	0.245868	0.590453	0.691314	0.689089	0.219505	0.189889	0.735292	0.969342	1	0.985861	0.9895	0.751371	0.954558	0.994994	1	0.996254	0.993323	1	0.999322	0.873992	0.930319	0.902469	0.993581	-0.0387017		-140.787	-50.2738			-0.000533785			-0.253487			0.733955			0.0526187
LCL|PMCHR03	36366752	0.911755	0.660862	0.597177	0.717812	0.0623354	0.673723	0.439374	0.908681	0.934188	0.844885	0.0446701	0.399288	0.15764	0.0945195	0.340233	0.874289	0.987023	1	0.985861	0.993348	0.751371	0.952182	0.994994	1	0.996254	0.748072	0.961497	0.95794	0.794098	0.969488	0.997462	0.993581	0.015709		-202.401	-65.3685			-0.000367497			-0.23743			0.781201			-0.290909
LCL|PMCHR03	36564985	0.291108	0.0796588	0.0424455	0.377269	0.5393	0.619792	0.899382	0.718607	0.699785	0.390971	0.197825	0.916911	0.0815664	0.570767	0.414384	0.0694082	0.883893	0.896011	0.908157	0.981438	0.937526	0.94251	0.994994	1	0.996254	0.927201	1	0.95794	0.990438	0.93716	0.997462	0.930143	0.156699		-786.635	-244.502			-0.000936178			0.0823536			1.22498			0.0472274
LCL|PMCHR03	38547744	0.693423	0.526491	0.44142	0.486413	0.0334329	0.573759	0.46172	0.930882	0.616816	0.532781	0.866336	0.547679	0.317681	0.378156	0.444627	0.901448	0.960685	0.983152	0.970167	0.981438	0.746695	0.926665	0.994994	1	0.996254	0.995048	1	0.998021	0.955256	0.940944	0.997462	0.993581	-0.0505385		-259.988	-84.6834			-0.000638056			-0.256093			1.00213			0.259944
LCL|PMCHR03	38709089	0.527055	0.31365	0.288732	0.801724	0.599251	0.80389	0.00106562	0.179651	0.600426	0.0108387	0.0474583	0.324537	0.668836	0.700485	0.959845	0.927129	0.927752	0.931705	0.945158	0.993348	0.937526	0.967073	0.321285	0.947712	0.996254	0.769248	0.916607	0.999322	0.990438	0.884388	0.999162	0.993581	-0.0987312		-492.007	-139.872			0.000280642			0.0679478			-0.485601			-1.39194
LCL|PMCHR03	39645595	0.368056	0.949861	0.773358	0.146995	0.160969	0.0900484	0.903077	0.425932	0.258433	0.331347	0.364319	0.227488	0.638901	0.169236	0.666266	0.860093	0.912548	1	0.985861	0.981438	0.782026	0.757011	0.994994	1	0.996254	0.961467	0.880058	0.999322	0.862571	0.93036	0.998498	0.993581	-0.133292		31.4025	37.8259			0.00152501			0.191846			3.03686			0.0488134
LCL|PMCHR03	40457696	0.71121	0.320302	0.335247	0.446326	0.288125	0.278017	0.27026	0.998625	0.250626	0.337024	0.454795	0.840871	0.838078	0.337011	0.344832	0.920838	0.960685	0.931705	0.945158	0.981438	0.848543	0.835892	0.994994	1	0.996254	0.971408	1	0.999322	0.937568	0.930815	0.997462	0.993581	0.0577063		-485.263	-127.555			0.000848525			-0.140523			-2.01991			-0.468157
LCL|PMCHR03	40833075	0.92522	0.679953	0.788188	0.192897	0.73092	0.867891	0.910238	0.295922	0.984649	0.684422	0.801167	0.667719	0.467406	0.191157	0.154079	0.334097	0.989605	1	0.985861	0.981438	0.953482	0.980882	0.994994	0.976011	0.996254	0.993747	1	0.999322	0.864237	0.953928	0.850968	0.993581	-0.0122139		175.124	31.132			-0.00120791			-0.0403565			0.275242			0.045896
LCL|PMCHR03	42501341	0.802646	0.28944	0.298362	0.361941	0.862773	0.258398	0.772109	0.145487	0.200225	0.331742	0.278122	0.333253	0.267969	0.431458	0.554708	0.998535	0.969342	0.931705	0.945158	0.981438	0.979759	0.835892	0.994994	0.947712	0.996254	0.961467	0.929722	0.975238	0.97581	0.93036	0.998498	1	-0.0384035		508.48	135.286			-0.00100102			-0.0229998			-2.48203			-0.118964
LCL|PMCHR03	43000359	0.189238	0.32618	0.243672	0.456354	0.863824	0.00187021	0.480579	0.856259	0.544896	0.784297	0.45925	0.814127	0.174874	0.140883	0.89888	0.345382	0.848059	0.931705	0.945158	0.981438	0.980029	0.469595	0.994994	1	0.996254	0.971507	1	0.95794	0.862464	0.959189	0.999162	0.993581	-0.195883		459.935	146.524			0.000795788			0.0225975			5.6235			-0.272402
LCL|PMCHR03	43463064	0.373234	0.533181	0.61345	0.208985	0.41791	0.0436403	0.613109	0.0407952	0.197646	0.528219	0.594183	0.582316	0.188154	0.483847	0.755581	0.789503	0.912548	0.983152	0.985861	0.981438	0.897204	0.75453	0.994994	0.947712	0.996254	0.993323	1	0.95794	0.981626	0.940944	0.998498	0.993581	-0.115261		258.367	57.0325			-0.00115728			-0.0911838			-3.55775			0.179807
LCL|PMCHR03	44079673	0.406923	0.647914	0.681974	0.683326	0.665068	0.721376	0.390123	0.813593	0.958976	0.980039	0.0114643	0.668482	0.722266	0.379726	0.639652	0.442413	0.912548	1	0.985861	0.9895	0.944199	0.954558	0.994994	1	0.996254	0.556069	1	0.999322	0.955256	1	0.998498	0.993581	0.127131		227	55.1632			-0.000447546			-0.0564132			0.608389			-0.325501
LCL|PMCHR03	45942033	0.813789	0.786523	0.719121	0.955993	0.710616	0.594497	0.786729	0.788306	0.00448312	0.594476	0.552275	0.661977	0.585116	0.402941	0.113494	0.448828	0.969342	1	0.985861	0.993817	0.944199	0.934063	0.994994	1	0.901108	0.993323	1	0.999322	0.962897	0.953928	0.841496	0.993581	-0.0347644		131.929	46.8572			5.84137e-05			-0.0485892			-0.909313			0.10837
LCL|PMCHR03	47055953	0.414696	0.40334	0.255803	0.131307	0.0804908	0.651919	0.647428	0.46684	0.540643	0.747816	0.174703	0.857758	0.813319	0.282325	0.914568	0.28041	0.912548	0.956877	0.945158	0.981438	0.751371	0.951258	0.994994	1	0.996254	0.927201	1	0.999322	0.907808	0.953928	0.999162	0.984495	-0.10367		335.538	121.564			0.00136076			-0.188848			-0.739321			0.169385
LCL|PMCHR03	47451134	0.773451	0.319488	0.289899	0.705203	0.250262	0.0341536	0.810863	0.768586	0.172508	0.349644	0.339235	0.719694	0.69383	0.431379	0.786178	0.0101585	0.969342	0.931705	0.945158	0.9895	0.827287	0.749338	0.994994	1	0.996254	0.961467	1	0.999322	0.97581	0.93716	0.998498	0.930143	0.0401252		-434.84	-124.752			0.000377812			-0.141637			3.71075			-0.0983395
LCL|PMCHR03	48040868	0.60376	0.171069	0.171062	0.399746	0.856315	0.961209	0.988201	0.0193991	0.235709	0.550068	0.0201561	0.00591638	0.909554	0.984438	0.904164	0.268692	0.927752	0.931705	0.945158	0.981438	0.977318	0.995892	0.999991	0.947712	0.996254	0.63766	0.852043	0.999322	0.999727	0.947688	0.999162	0.972914	-0.0790814		640.955	173.746			-0.000916269			-0.0236383			0.0864364			0.00523997
LCL|PMCHR03	48074874	0.319363	0.829488	0.829034	0.826688	0.370916	0.812669	0.0328634	0.920557	0.304747	0.899139	0.589298	0.961468	0.843278	0.498321	0.0970305	0.458888	0.907034	1	0.985861	0.993466	0.882325	0.96974	0.994994	1	0.996254	0.993323	1	0.999322	0.981626	0.98613	0.841496	0.993581	-0.172819		-123.936	-33.4657			0.000272229			-0.128723			-0.449416			1.07267
LCL|PMCHR03	48074881	0.012735	0.759553	0.732261	0.835098	0.531909	0.366779	0.743277	0.758982	0.449945	0.0557822	0.922749	0.677227	0.816242	0.0826293	0.27554	0.0209678	0.779576	1	0.985861	0.993466	0.937526	0.877649	0.994994	1	0.996254	1	1	0.999322	0.785277	0.884388	0.963882	0.930143	-0.347199		-142.525	-42.8139			0.000211301			-0.0760966			-1.42471			-0.128955
LCL|PMCHR03	48074884	0.298795	0.477839	0.588893	0.187047	0.435994	0.414832	0.066307	0.305826	0.612064	0.321554	0.783941	0.343455	0.649053	0.186318	0.115564	0.981207	0.894591	0.983152	0.985861	0.981438	0.901425	0.884534	0.994994	0.991467	0.996254	0.993747	0.933467	0.999322	0.862571	0.930319	0.841496	0.99796	0.154958		-337.252	-70.1637			0.00139999			0.0961386			1.43158			-0.740118
LCL|PMCHR03	49272655	0.32062	0.407145	0.390575	0.608928	0.430824	0.022512	0.944201	0.0580668	0.359936	0.826862	0.833312	0.323034	0.0123692	0.261641	0.914107	0.376098	0.907034	0.957619	0.945158	0.9895	0.900653	0.749338	0.994994	0.947712	0.996254	0.993747	0.916607	0.95794	0.905985	0.966275	0.999162	0.993581	0.121876		-321.616	-89.9583			0.000449321			0.082011			3.63019			0.0236715
LCL|PMCHR03	49451357	0.489768	0.714308	0.748823	0.777925	0.0274689	0.493187	0.0771763	0.96228	0.967586	0.34022	0.770454	0.132699	0.603249	0.297917	0.0298452	0.766148	0.924646	1	0.985861	0.993348	0.746695	0.903801	0.994994	1	0.996254	0.993323	0.852043	0.999322	0.919459	0.932131	0.822933	0.993581	-0.203714		352.749	83.517			-0.000595493			-0.557079			-2.23178			1.2088
LCL|PMCHR03	49451362	0.489768	0.714308	0.748823	0.777925	0.0274689	0.493187	0.0771763	0.96228	0.967586	0.34022	0.770454	0.132699	0.603249	0.297917	0.0298452	0.766148	0.924646	1	0.985861	0.993348	0.746695	0.903801	0.994994	1	0.996254	0.993323	0.852043	0.999322	0.919459	0.932131	0.822933	0.993581	-0.203714		352.749	83.517			-0.000595493			-0.557079			-2.23178			1.2088
LCL|PMCHR03	50263898	0.75076	0.366486	0.369657	0.544465	0.575186	0.680027	0.979306	0.304991	0.239625	0.451937	0.375997	0.14528	0.292059	0.728572	0.961766	0.47274	0.962979	0.950499	0.945158	0.981438	0.937526	0.954558	0.998568	0.991425	0.996254	0.961467	0.852043	0.978679	0.990438	0.940944	0.999162	0.993581	-0.0452461		405.129	108.931			-0.000617856			-0.071968			0.760599			0.00992065
LCL|PMCHR03	51629815	0.183235	0.897436	0.922246	0.861534	0.887235	0.868025	0.621878	0.752182	0.728386	0.0097839	0.202121	0.32884	0.0802239	0.669633	0.446044	0.266072	0.848059	1	0.985861	0.993466	0.987343	0.980882	0.994994	1	0.996254	0.927201	0.924433	0.95794	0.990438	0.884388	0.997462	0.972914	-0.194234		-63.0817	-12.8939			0.000182715			-0.0179507			-0.297478			-0.200167
LCL|PMCHR03	51805958	0.753155	0.140837	0.111552	0.937503	0.599785	0.844146	0.657449	0.529617	0.765254	0.273183	0.529017	0.973877	0.710281	0.272943	0.303272	0.972904	0.962979	0.931705	0.942623	0.993817	0.937526	0.977467	0.994994	1	0.996254	0.993323	1	0.999322	0.905985	0.930319	0.992692	0.99796	0.037553		538.309	156.953			6.71177e-05			-0.0524985			-0.327538			-0.142845
LCL|PMCHR03	51806024	0.753155	0.140837	0.111552	0.937503	0.599785	0.844146	0.657449	0.529617	0.765254	0.273183	0.529017	0.973877	0.710281	0.272943	0.303272	0.972904	0.962979	0.931705	0.942623	0.993817	0.937526	0.977467	0.994994	1	0.996254	0.993323	1	0.999322	0.905985	0.930319	0.992692	0.99796	-0.037553		-538.309	-156.953			-6.71177e-05			0.0524985			0.327538			0.142845
LCL|PMCHR03	51839177	0.879586	0.7103	0.75349	0.61684	0.0866172	0.632781	0.817216	0.910949	0.888093	0.636403	0.464701	0.565826	0.972916	0.376662	0.216334	0.719209	0.978405	1	0.985861	0.9895	0.751371	0.947387	0.994994	1	0.996254	0.972285	1	0.999322	0.955256	0.953928	0.932963	0.993581	0.026147		-209.779	-48.0551			0.000618996			-0.272126			1.04057			-0.100884
LCL|PMCHR03	52104707	0.184467	0.0605463	0.0818833	0.0248395	0.132971	0.0770863	0.686675	0.147376	0.851791	0.673755	0.187697	0.54639	0.688675	0.3774	0.958884	0.0401167	0.848059	0.896011	0.908157	0.953047	0.751371	0.757011	0.994994	0.947712	0.996254	0.927201	1	0.999322	0.955256	0.953928	0.999162	0.930143	-0.315233		1343.11	339.81			-0.00374859			0.287175			-4.80709			-0.284064
LCL|PMCHR03	52104933	0.184467	0.0605463	0.0818833	0.0248395	0.132971	0.0770863	0.686675	0.147376	0.851791	0.673755	0.187697	0.54639	0.688675	0.3774	0.958884	0.0401167	0.848059	0.896011	0.908157	0.953047	0.751371	0.757011	0.994994	0.947712	0.996254	0.927201	1	0.999322	0.955256	0.953928	0.999162	0.930143	0.315233		-1343.11	-339.81			0.00374859			-0.287175			4.80709			0.284064
LCL|PMCHR03	52439015	0.904498	0.195224	0.266338	0.0720896	0.634721	0.460321	0.272516	0.37763	0.508696	0.556192	0.0563008	0.495028	0.589918	0.922684	0.723225	0.862159	0.984825	0.931705	0.945158	0.981438	0.942615	0.903801	0.994994	1	0.996254	0.814982	1	0.999322	0.990438	0.950118	0.998498	0.993581	0.0181688		606.138	142.147			-0.00192921			0.0599958			-1.27257			-0.600893
LCL|PMCHR03	53154657	0.777367	0.591534	0.613255	0.522486	0.340697	0.0909447	0.977123	0.123646	0.0910416	0.854929	0.704769	0.343475	0.138525	0.45836	0.878821	0.859065	0.969342	1	0.985861	0.981438	0.877264	0.757011	0.998568	0.947712	0.996254	0.993323	0.933467	0.95794	0.981626	0.973495	0.999162	0.993581	-0.0396647		242.839	61.8956			-0.000642051			-0.114283			-3.16126			0.0108478
LCL|PMCHR03	55390278	0.889636	0.672583	0.547756	0.339447	0.92444	0.429193	0.420253	0.808847	0.101781	0.0757591	0.273284	0.800028	0.630161	0.604022	0.94469	0.982522	0.981427	1	0.985861	0.981438	0.991039	0.884534	0.994994	1	0.996254	0.961467	1	0.999322	0.990438	0.884388	0.999162	0.99796	0.0195733		-194.227	-73.62			-0.000963281			0.0110912			-1.34996			-0.309112
LCL|PMCHR03	56186114	0.0756719	0.0181722	0.0109676	0.742133	0.873205	0.228835	0.851607	0.557058	0.205767	0.194093	0.340002	0.794859	0.450854	0.291983	0.582099	0.110063	0.779576	0.896011	0.869594	0.993348	0.982304	0.834034	0.994994	1	0.996254	0.961467	1	0.999322	0.91847	0.90141	0.998498	0.930839	0.240457		-948.534	-275.653			0.000320899			-0.020047			2.09924			-0.0744622
LCL|PMCHR03	56512704	0.781746	0.640477	0.675316	0.569754	0.0995286	0.100075	0.216635	0.0936238	0.0607198	0.0141178	0.37896	0.0326141	0.477811	0.202048	0.231988	0.389803	0.969342	1	0.985861	0.986678	0.751371	0.757011	0.994994	0.947712	0.996254	0.961467	0.852043	0.999322	0.864237	0.884388	0.932963	0.993581	-0.0480159		262.533	63.7745			-0.000705327			-0.243555			3.51302			-0.552776
LCL|PMCHR03	56570400	0.818121	0.85116	0.85793	0.881839	0.168607	0.483025	0.191383	0.0438738	0.425824	0.0834749	0.636329	0.00554602	0.525596	0.724523	0.830857	0.485913	0.969342	1	0.985861	0.993817	0.782026	0.903801	0.994994	0.947712	0.996254	0.993323	0.852043	0.999322	0.990438	0.884388	0.998498	0.993581	-0.0506694		-137.615	-35.3759			0.000234868			0.26136			1.8042			0.610429
LCL|PMCHR03	57059847	0.167906	0.149186	0.137996	0.818502	0.878895	0.0931875	0.442059	0.114409	0.723044	0.466747	0.669013	0.110499	0.657334	0.817246	0.0810738	0.777507	0.848059	0.931705	0.945158	0.993466	0.983322	0.757011	0.994994	0.947712	0.996254	0.993323	0.852043	0.999322	0.990438	0.940944	0.822933	0.993581	0.152733		-490.57	-136.546			0.000182472			-0.0146782			-2.33153			0.238059
LCL|PMCHR03	58057832	0.604946	0.0163879	0.0138154	0.28031	0.504844	0.858298	0.186549	0.901476	0.954304	0.0597344	0.809631	0.43033	0.846091	0.79207	0.631426	0.468692	0.927752	0.896011	0.869594	0.981438	0.93513	0.980303	0.994994	1	0.996254	0.993747	0.979058	0.999322	0.990438	0.884388	0.998498	0.993581	-0.0780611		-1066.01	-296.469			0.00116123			-0.0842152			-0.301183			-0.516481
LCL|PMCHR04	179073	0.610677	0.584596	0.506604	0.475173	0.375223	0.716587	0.540274	0.804898	0.198982	0.630002	0.813133	0.905077	0.349735	0.247306	0.83594	0.114045	0.927752	1	0.975828	0.981438	0.882325	0.954558	0.994994	1	0.996254	0.993747	1	0.998021	0.893951	0.953928	0.998498	0.930839	0.0449286		-155.375	-50.5891			-0.000450401			0.0794541			-0.408266			-0.168675
LCL|PMCHR04	179075	0.610677	0.584596	0.506604	0.475173	0.375223	0.716587	0.540274	0.804898	0.198982	0.630002	0.813133	0.905077	0.349735	0.247306	0.83594	0.114045	0.927752	1	0.975828	0.981438	0.882325	0.954558	0.994994	1	0.996254	0.993747	1	0.998021	0.893951	0.953928	0.998498	0.930839	0.0898572		-310.751	-101.178			-0.000900803			0.158908			-0.816533			-0.337349
LCL|PMCHR04	459451	0.974966	0.395546	0.540509	0.0525992	0.15878	0.984684	0.711959	0.494443	0.949819	0.944008	0.958884	0.0156734	0.180243	0.292141	0.523397	0.794283	0.996901	0.956877	0.985861	0.965222	0.775907	0.99939	0.994994	1	0.996254	1	0.852043	0.95794	0.91847	0.996605	0.997462	0.993581	-0.00505001		-432.87	-85.5415			0.00220658			0.203838			-0.0354422			-0.146905
LCL|PMCHR04	576668	0.80988	0.657357	0.617568	0.878319	0.459683	0.969386	0.588824	0.45356	0.197272	0.479937	0.513196	0.307079	0.296153	0.149327	0.264021	0.391759	0.969342	1	0.985861	0.993817	0.912368	0.99939	0.994994	1	0.996254	0.993323	0.905723	0.980247	0.862571	0.940944	0.953321	0.993581	-0.0383941		230.079	69.6083			0.000175207			-0.116279			-0.0807121			0.331902
LCL|PMCHR04	1502200	0.490448	0.414631	0.465201	0.290843	0.75925	0.919148	0.893354	0.9211	0.348015	0.725437	0.727133	0.866375	0.931717	0.815637	0.642911	0.822079	0.924646	0.964357	0.970167	0.981438	0.961201	0.987521	0.994994	1	0.996254	0.993323	1	0.999322	0.990438	0.953928	0.998498	0.993581	0.0983811		368.062	89.5552			-0.00107411			0.0392633			0.164439			-0.0573895
LCL|PMCHR04	1766759	0.950895	0.187202	0.224151	0.134622	0.184771	0.81455	0.781521	0.117384	0.515162	0.174122	0.404047	0.704096	0.885277	0.982314	0.435515	0.908353	0.996901	0.931705	0.945158	0.981438	0.783265	0.96974	0.994994	0.947712	0.996254	0.961467	1	0.999322	0.999727	0.90141	0.997462	0.993581	0.00859719		-568.652	-142.697			0.00148618			-0.183471			-0.381758			-0.109261
LCL|PMCHR04	2762646	0.0248161	0.509231	0.605039	0.163524	0.914727	0.621005	0.787396	0.908116	0.180281	0.374336	0.860783	0.301587	0.255718	0.737175	0.117165	0.639887	0.779576	0.983152	0.985861	0.981438	0.990554	0.94251	0.994994	1	0.996254	0.993747	0.90476	0.975238	0.990438	0.93716	0.841496	0.993581	-0.356292		339.043	72.4623			-0.00159178			-0.0151029			0.915265			0.128669
LCL|PMCHR04	2780471	0.629532	0.776005	0.703995	0.870162	0.209771	0.222186	0.390493	0.981601	0.155508	0.223025	0.446135	0.461392	0.13388	0.131042	0.44371	0.87115	0.932214	1	0.985861	0.993817	0.807293	0.831947	0.994994	1	0.996254	0.971408	0.994833	0.95794	0.862464	0.929878	0.997462	0.993581	0.0747567		145.175	51.8343			0.000181439			-0.155764			2.15963			0.34079
LCL|PMCHR04	2971538	0.306432	0.382788	0.334943	0.978695	0.700699	0.686099	0.280199	0.296202	0.408381	0.0976271	0.422804	0.311332	0.494523	0.502736	0.83136	0.627397	0.89724	0.956877	0.945158	0.994971	0.944199	0.954558	0.994994	0.976011	0.996254	0.961467	0.905723	0.999322	0.981626	0.884388	0.998498	0.993581	-0.152515		-410.491	-122.107			2.85403e-05			-0.0483726			0.690731			-0.452384
LCL|PMCHR04	2977142	0.306432	0.382788	0.334943	0.978695	0.700699	0.686099	0.280199	0.296202	0.408381	0.0976271	0.422804	0.311332	0.494523	0.502736	0.83136	0.627397	0.89724	0.956877	0.945158	0.994971	0.944199	0.954558	0.994994	0.976011	0.996254	0.961467	0.905723	0.999322	0.981626	0.884388	0.998498	0.993581	-0.152515		-410.491	-122.107			2.85403e-05			-0.0483726			0.690731			-0.452384
LCL|PMCHR04	3282053	0.829726	0.721438	0.807341	0.320099	0.39359	0.603318	0.662643	0.806469	0.267316	0.473066	0.503944	0.172633	0.563628	0.819012	0.816324	0.976845	0.970222	1	0.985861	0.981438	0.882845	0.935569	0.994994	1	0.996254	0.990638	0.864587	0.999322	0.990438	0.940944	0.998498	0.99796	-0.0346858		188.324	35.0675			-0.00114542			-0.124277			0.993655			0.172707
LCL|PMCHR04	3570136	0.689152	0.704143	0.779656	0.304885	0.169118	0.885227	0.14123	0.654063	0.520426	0.745311	0.482708	0.102419	0.363892	0.857437	0.677618	0.587432	0.960422	1	0.985861	0.981438	0.782026	0.983202	0.994994	1	0.996254	0.97512	0.852043	0.998021	0.990438	0.953928	0.998498	0.993581	-0.0742665		-230.19	-46.1188			0.00135892			0.227254			-0.296375			0.714784
LCL|PMCHR04	3647678	0.583717	0.831241	0.748199	0.539195	0.205842	0.130648	0.881278	0.907646	0.0865907	0.907462	0.228987	0.81694	0.426036	0.135737	0.750895	0.296151	0.927752	1	0.985861	0.981438	0.804685	0.767655	0.994994	1	0.996254	0.927201	1	0.998021	0.862464	0.986613	0.998498	0.993581	0.0803927		-103.654	-41.6524			-0.000644164			0.166372			2.42987			-0.0668555
LCL|PMCHR04	4150348	0.977889	0.333048	0.389487	0.170529	0.840936	0.598537	0.845871	0.367393	0.52411	0.287421	0.838017	0.910192	0.362163	0.276864	0.374076	0.198467	0.996901	0.931705	0.945158	0.981438	0.974624	0.935569	0.994994	1	0.996254	0.993747	1	0.998021	0.905985	0.930319	0.997462	0.969616	0.00399417		-438.698	-106.153			0.00140787			0.0247669			-0.865098			0.0776339
LCL|PMCHR04	4150431	0.716821	0.75324	0.800601	0.524937	0.816669	0.45762	0.671517	0.877949	0.0216718	0.151544	0.484116	0.951072	0.0599583	0.336973	0.451625	0.0890158	0.960685	1	0.985861	0.981438	0.967963	0.903801	0.994994	1	0.996254	0.97512	1	0.95794	0.937568	0.90141	0.997462	0.930143	-0.061853		-176.086	-38.3389			0.000775599			0.0344519			-1.46413			-0.191467
LCL|PMCHR04	5266432	0.605155	0.0954209	0.117505	0.133368	0.230286	0.891418	0.163196	0.344321	0.298073	0.481586	0.96659	0.0285561	0.295251	0.541252	0.58339	0.53928	0.927752	0.931705	0.942623	0.981438	0.815706	0.983202	0.994994	1	0.996254	1	0.852043	0.980247	0.989586	0.940944	0.998498	0.993581	0.0686839		671.855	171.822			-0.00141505			-0.150343			0.211184			0.578966
LCL|PMCHR04	5275922	0.872979	0.227603	0.198832	0.756915	0.474417	0.643303	0.427638	0.505711	0.938052	0.751469	0.875762	0.385289	0.244201	0.208842	0.158229	0.0921317	0.978282	0.931705	0.945158	0.993348	0.92043	0.947387	0.994994	1	0.996254	0.996041	0.961497	0.975188	0.868495	0.953928	0.854508	0.930143	-0.0310264		-726.451	-208.853			0.000430852			-0.139071			1.50153			0.323558
LCL|PMCHR04	5876747	0.123533	0.68909	0.668042	0.93892	0.0544915	0.374226	0.555933	0.455464	0.779433	0.53681	0.408249	0.997249	0.51533	0.253442	0.891015	0.228768	0.825058	1	0.985861	0.993817	0.751371	0.878431	0.994994	1	0.996254	0.961467	1	0.999322	0.893951	0.940944	0.999162	0.970374	0.371422		-315.595	-91.0524			-0.000132889			0.403411			-2.38663			-0.421204
LCL|PMCHR04	5989839	0.210906	0.595028	0.584562	0.679606	0.326564	0.688259	0.271609	0.564197	0.293448	0.531696	0.528902	0.513088	0.173126	0.661786	0.501	0.574258	0.848059	1	0.985861	0.9895	0.872216	0.954558	0.994994	1	0.996254	0.993323	1	0.95794	0.990438	0.940944	0.997462	0.993581	0.19517		267.8	74.2978			-0.000461896			-0.135741			0.837149			0.485854
LCL|PMCHR04	6536247	0.261025	0.279953	0.306939	0.363505	0.43196	0.247435	0.52156	0.56432	0.690865	0.0825496	0.272039	0.37448	0.322415	0.588058	0.166576	0.571049	0.871378	0.931705	0.945158	0.981438	0.901425	0.834045	0.994994	1	0.996254	0.961467	0.956613	0.998021	0.990438	0.884388	0.864047	0.993581	-0.261537		784.28	201.399			-0.00151063			-0.167112			2.95145			0.454941
LCL|PMCHR04	6946622	0.702311	0.94605	0.924786	0.684852	0.117064	0.232756	0.385867	0.464266	0.173337	0.15235	0.0904907	0.50729	0.807586	0.327147	0.623775	0.890548	0.960685	1	0.985861	0.9895	0.751371	0.834045	0.994994	1	0.996254	0.840216	1	0.999322	0.936487	0.90141	0.998498	0.993581	0.0601517		-35.907	-13.4297			-0.000457381			0.199248			-2.3103			-0.365248
LCL|PMCHR04	7035579	0.597346	0.855587	0.795341	0.679386	0.460798	0.224483	0.760295	0.349283	0.775518	0.998537	0.880494	0.717315	0.80671	0.847319	0.9244	0.0321725	0.927752	1	0.985861	0.9895	0.912368	0.831947	0.994994	1	0.996254	0.996248	1	0.999322	0.990438	1	0.999162	0.930143	0.0694075		-79.5431	-30.3031			-0.000388687			0.0850931			2.09313			-0.115082
LCL|PMCHR04	7035655	0.597346	0.855587	0.795341	0.679386	0.460798	0.224483	0.760295	0.349283	0.775518	0.998537	0.880494	0.717315	0.80671	0.847319	0.9244	0.0321725	0.927752	1	0.985861	0.9895	0.912368	0.831947	0.994994	1	0.996254	0.996248	1	0.999322	0.990438	1	0.999162	0.930143	0.0694075		-79.5431	-30.3031			-0.000388687			0.0850931			2.09313			-0.115082
LCL|PMCHR04	7035660	0.393726	0.918361	0.86868	0.744783	0.595276	0.246655	0.836021	0.227847	0.899913	0.792751	0.846766	0.788786	0.877108	0.67589	0.991739	0.0308944	0.912548	1	0.985861	0.993348	0.937526	0.834045	0.994994	0.947712	0.996254	0.993747	1	0.999322	0.990438	0.959189	0.999162	0.930143	-0.111696		45.0491	19.4208			0.00030521			-0.061413			-1.96459			0.0779114
LCL|PMCHR04	7044428	0.0540225	0.88921	0.798467	0.558454	0.695424	0.048657	0.333536	0.0464966	0.579872	0.789155	0.94916	0.805301	0.268421	0.757388	0.983898	0.274473	0.779576	1	0.985861	0.981438	0.944199	0.75453	0.994994	0.947712	0.996254	1	1	0.975238	0.990438	0.959189	0.999162	0.977886	0.270948		-66.0069	-32.2001			-0.000593364			0.0491509			3.69218			-0.386396
LCL|PMCHR04	7044432	0.0540225	0.88921	0.798467	0.558454	0.695424	0.048657	0.333536	0.0464966	0.579872	0.789155	0.94916	0.805301	0.268421	0.757388	0.983898	0.274473	0.779576	1	0.985861	0.981438	0.944199	0.75453	0.994994	0.947712	0.996254	1	1	0.975238	0.990438	0.959189	0.999162	0.977886	-0.270948		66.0069	32.2001			0.000593364			-0.0491509			-3.69218			0.386396
LCL|PMCHR04	7044436	0.0540225	0.88921	0.798467	0.558454	0.695424	0.048657	0.333536	0.0464966	0.579872	0.789155	0.94916	0.805301	0.268421	0.757388	0.983898	0.274473	0.779576	1	0.985861	0.981438	0.944199	0.75453	0.994994	0.947712	0.996254	1	1	0.975238	0.990438	0.959189	0.999162	0.977886	-0.270948		66.0069	32.2001			0.000593364			-0.0491509			-3.69218			0.386396
LCL|PMCHR04	7087083	0.26491	0.242341	0.184556	0.992615	0.791993	0.209642	0.339308	0.07636	0.00902207	0.535794	0.652727	0.719873	0.980185	0.0522183	0.72326	0.253089	0.871378	0.931705	0.945158	0.998297	0.963744	0.831947	0.994994	0.947712	0.996254	0.993323	1	0.999322	0.754195	0.940944	0.998498	0.970374	-0.182315		593.735	181.243			1.08529e-05			-0.0365157			-2.60382			0.441697
LCL|PMCHR04	7546423	0.588977	0.273005	0.375166	0.0526848	0.746801	0.430631	0.365478	0.120069	0.340592	0.264737	0.617749	0.167637	0.493269	0.137555	0.426409	0.629466	0.927752	0.931705	0.945158	0.965222	0.959449	0.884534	0.994994	0.947712	0.996254	0.993323	0.862131	0.999322	0.862464	0.930319	0.997462	0.993581	0.064888		409.938	90.7616			-0.0016412			0.0342239			-1.19527			0.297575
LCL|PMCHR04	9801702	0.775226	0.36921	0.408722	0.35484	0.79788	0.81893	0.95031	0.941949	0.484842	0.0376089	0.441433	0.602309	0.506436	0.0851765	0.862119	0.77233	0.969342	0.951749	0.948839	0.981438	0.963744	0.973034	0.994994	1	0.996254	0.970697	1	0.999322	0.787149	0.884388	0.998799	0.993581	-0.0458863		454.657	113.62			-0.00106211			-0.0365732			0.455012			-0.0310678
LCL|PMCHR04	10506174	0.0562764	0.97833	0.943297	0.551345	0.0684592	0.630263	0.509752	0.544323	0.892097	1.10624e-06	0.633865	0.582559	0.00437137	0.834147	0.695563	0.888364	0.779576	1	0.985861	0.981438	0.751371	0.947387	0.994994	1	0.996254	0.993323	1	0.708411	0.990438	0.00133412	0.998498	0.993581	0.502234		24.402	17.0852			0.00112992			-0.392337			1.66386			0.519495
LCL|PMCHR04	10798281	0.384578	0.473801	0.536684	0.306738	0.867589	0.0690848	0.170137	0.0983094	0.4709	0.991529	0.33044	0.998375	0.0108678	0.774512	0.377126	0.920771	0.912548	0.982849	0.985861	0.981438	0.982304	0.757011	0.994994	0.947712	0.996254	0.961467	1	0.95794	0.990438	1	0.997462	0.993581	-0.201298		-527.835	-123.818			0.00168745			0.0329964			5.06502			-0.929625
LCL|PMCHR04	11944212	0.210609	0.108998	0.117296	0.174401	0.779467	0.944788	0.704105	0.573119	0.340524	0.686602	0.62158	0.235664	0.277406	0.553584	0.837355	0.74049	0.848059	0.931705	0.942623	0.981438	0.963744	0.990107	0.994994	1	0.996254	0.993323	0.880058	0.975238	0.990438	0.953928	0.998498	0.993581	-0.152281		593.896	157.666			-0.00117629			-0.02972			-0.10657			-0.136513
LCL|PMCHR04	11944214	0.210609	0.108998	0.117296	0.174401	0.779467	0.944788	0.704105	0.573119	0.340524	0.686602	0.62158	0.235664	0.277406	0.553584	0.837355	0.74049	0.848059	0.931705	0.942623	0.981438	0.963744	0.990107	0.994994	1	0.996254	0.993323	0.880058	0.975238	0.990438	0.953928	0.998498	0.993581	0.152281		-593.896	-157.666			0.00117629			0.02972			0.10657			0.136513
LCL|PMCHR04	12161737	0.210609	0.108998	0.117296	0.174401	0.779467	0.944788	0.411781	0.55505	0.191655	0.69799	0.620431	0.219139	0.151026	0.826418	0.837355	0.74049	0.848059	0.931705	0.942623	0.981438	0.963744	0.990107	0.994994	1	0.996254	0.993323	0.880058	0.95794	0.990438	0.953928	0.998498	0.993581	-0.152281		593.896	157.666			-0.00117629			-0.02972			-0.10657			-0.290289
LCL|PMCHR04	12998763	0.253396	0.0224223	0.0135306	0.91283	0.126847	0.733443	0.150955	0.188917	0.715733	0.3274	0.252008	0.317928	0.432609	0.124696	0.635274	0.151672	0.871371	0.896011	0.869594	0.993817	0.751371	0.958609	0.994994	0.947712	0.996254	0.936585	0.909658	0.998021	0.862464	0.930319	0.998498	0.965552	0.120617		-713.736	-208.26			-8.28896e-05			0.136352			0.449307			-0.441696
LCL|PMCHR04	13139510	0.378157	0.996497	0.782666	0.0311939	0.13699	0.437074	0.711253	0.0482134	0.797702	0.861192	0.749763	0.741831	0.601434	0.391237	0.507742	0.156754	0.912548	1	0.985861	0.953047	0.753401	0.886646	0.994994	0.947712	0.996254	0.993323	1	0.999322	0.962897	0.974295	0.997462	0.965552	-0.112831		1.90995	31.3563			0.00193898			-0.180725			-1.5278			0.136608
LCL|PMCHR04	13196138	0.0516414	0.143443	0.0859698	0.415774	0.272228	0.157303	0.215964	0.0106188	0.147575	0.177941	0.116934	0.639064	0.0687817	0.714061	0.510158	0.0911024	0.779576	0.931705	0.908157	0.981438	0.838281	0.789243	0.994994	0.947712	0.996254	0.881874	1	0.95794	0.990438	0.90141	0.997462	0.930143	0.222412		-515.997	-162.514			-0.000669891			0.11591			2.06593			-0.401219
LCL|PMCHR04	14233389	0.0891497	0.0222337	0.0114899	0.907237	0.684596	0.232144	0.3218	0.199757	0.764176	0.134622	0.0212104	0.682682	0.496432	0.727824	0.652504	0.166292	0.779576	0.896011	0.869594	0.993817	0.944199	0.834045	0.994994	0.947712	0.996254	0.652743	1	0.999322	0.990438	0.90141	0.998498	0.966083	-0.184443		737.549	219.488			9.10582e-05			-0.0418976			-1.61114			0.306157
LCL|PMCHR04	14809463	0.0742442	0.228705	0.18154	0.974814	0.876164	0.14353	0.86748	0.006951	0.430913	0.703662	0.0620744	0.186806	0.00955183	0.669586	0.726523	0.170656	0.779576	0.931705	0.945158	0.994971	0.983307	0.789243	0.994994	0.947712	0.996254	0.83593	0.867093	0.95794	0.990438	0.953928	0.998498	0.966083	-0.2545		534.984	159.928			3.24513e-05			-0.0203403			-2.72387			0.0671783
LCL|PMCHR04	15395958	0.557111	0.539856	0.532005	0.98831	0.789784	0.593959	0.28418	0.384784	0.105033	0.351411	0.909502	0.531195	0.934246	0.401793	0.376296	0.696073	0.927752	0.983152	0.985861	0.997801	0.963744	0.934063	0.994994	1	0.996254	1	1	0.999322	0.962897	0.93716	0.997462	0.993581	0.136263		455.946	125.478			2.43548e-05			0.055511			1.36892			-0.616552
LCL|PMCHR04	15437314	0.557453	0.530859	0.524877	0.653968	0.287256	0.488174	0.753559	0.473696	0.536534	0.715444	0.244851	0.953582	0.524541	0.565793	0.0475737	0.529222	0.927752	0.983152	0.983673	0.9895	0.847019	0.903801	0.994994	1	0.996254	0.927201	1	0.999322	0.990438	0.953928	0.822933	0.993581	-0.114161		390.47	106.977			-0.000624195			0.172602			-1.54959			0.153571
LCL|PMCHR04	15518640	0.139119	0.0949655	0.100382	0.20767	0.815985	0.33479	0.850942	0.326498	0.163007	0.780411	0.410452	0.176394	0.856844	0.403617	0.498838	0.606127	0.825058	0.931705	0.921313	0.981438	0.967628	0.860708	0.994994	1	0.996254	0.961467	0.867093	0.999322	0.962897	0.959189	0.997462	0.993581	-0.182996		628.598	167.992			-0.00111298			-0.0251807			-1.57752			0.0611772
LCL|PMCHR04	15704336	0.0348041	0.0315962	0.0186972	0.979007	0.323627	0.518535	0.258352	0.238798	0.907689	0.290694	0.0126799	0.817119	0.170532	0.993035	0.582383	0.311197	0.779576	0.896011	0.879034	0.994971	0.872216	0.90467	0.994994	0.947712	0.996254	0.556069	1	0.95794	1	0.930319	0.998498	0.993581	0.222726		-681.629	-200.992			2.01044e-05			0.095292			0.839653			-0.333592
LCL|PMCHR04	16514886	0.118681	0.0225442	0.0112437	0.834915	0.586262	0.16057	0.33261	0.188104	0.93854	0.150375	0.0102718	0.679755	0.440193	0.814312	0.703544	0.120176	0.825058	0.896011	0.869594	0.993466	0.937526	0.789243	0.994994	0.947712	0.996254	0.538597	1	0.999322	0.990438	0.90141	0.998498	0.933604	0.17489		-759.232	-227.03			-0.00016797			0.0580223			1.95083			-0.30823
LCL|PMCHR04	16735673	0.0566914	0.00583685	0.00222653	0.904016	0.92283	0.807067	0.299574	0.298672	0.814153	0.0653575	0.150359	0.656146	0.229461	0.738711	0.523132	0.0478265	0.779576	0.896011	0.869594	0.993817	0.991039	0.967886	0.994994	0.979148	0.996254	0.893767	1	0.967562	0.990438	0.884388	0.997462	0.930143	0.308469		-1304.85	-388.979			-0.000140921			-0.0134516			0.468527			-0.481029
LCL|PMCHR04	16735884	0.88458	0.0399881	0.0300271	0.537554	0.519403	0.362989	0.918118	0.829649	0.1363	0.238691	0.604545	0.406767	0.597065	0.63639	0.999523	0.311858	0.980607	0.896011	0.905106	0.981438	0.936323	0.877002	0.994994	1	0.996254	0.993323	0.971408	0.999322	0.990438	0.930319	1	0.993581	0.0309537		1309.6	374.044			-0.000941837			0.117105			-2.25935			-0.0667681
LCL|PMCHR04	16740580	0.201858	0.101599	0.051877	0.410589	0.421878	0.625677	0.323703	0.139908	0.421614	0.061312	0.0287026	0.76666	0.274904	0.938381	0.593112	0.170493	0.848059	0.931705	0.908157	0.981438	0.897204	0.94547	0.994994	0.947712	0.996254	0.653941	1	0.975238	0.99489	0.884388	0.998498	0.966083	-0.151113		589.719	187.706			0.000697092			-0.0877497			-0.70058			0.32763
LCL|PMCHR04	17045726	0.429177	0.0889098	0.0497022	0.560903	0.852667	0.208203	0.765034	0.22553	0.192005	0.275624	0.0792156	0.772002	0.39	0.756145	0.7503	0.130076	0.912548	0.908041	0.908157	0.982098	0.975531	0.831947	0.994994	0.947712	0.996254	0.83593	1	0.998021	0.990438	0.930319	0.998498	0.944977	0.095024		-619.151	-191.836			-0.000499812			-0.0217776			1.93353			-0.102915
LCL|PMCHR04	17583521	0.329173	0.0486593	0.0412852	0.451566	0.246432	0.175622	0.789948	0.4919	0.124242	0.51012	0.631445	0.230959	0.9706	0.302011	0.594637	0.239082	0.911259	0.896011	0.908157	0.981438	0.827287	0.805322	0.994994	1	0.996254	0.993323	0.880058	0.999322	0.919459	0.940944	0.998498	0.970374	0.138834		-840.303	-235.524			0.00076556			-0.137199			-2.33235			-0.101649
LCL|PMCHR04	18070280	0.21495	0.0101035	0.00429313	0.790092	0.545952	0.956118	0.820443	0.202844	0.949313	0.437564	0.115298	0.791907	0.459612	0.670699	0.871069	0.22965	0.848059	0.896011	0.869594	0.993348	0.937526	0.993177	0.994994	0.947712	0.996254	0.881874	1	0.999322	0.990438	0.940944	0.999162	0.970374	-0.228639		1388.41	414.448			0.000351988			-0.0992395			-0.128093			0.115807
LCL|PMCHR04	18454419	0.0460701	0.00926335	0.00339882	0.667669	0.315766	0.373608	0.543341	0.131973	0.82134	0.21701	0.0730366	0.820709	0.0793542	0.78219	0.472934	0.0467858	0.779576	0.896011	0.869594	0.9895	0.870856	0.878306	0.994994	0.947712	0.996254	0.83593	1	0.95794	0.990438	0.928617	0.997462	0.930143	-0.211368		812.3	245.432			0.000328568			-0.102308			-1.19955			0.183511
LCL|PMCHR04	18491434	0.118681	0.0225442	0.0112437	0.834915	0.586262	0.16057	0.33261	0.188104	0.93854	0.150375	0.0102718	0.679755	0.440193	0.814312	0.703544	0.120176	0.825058	0.896011	0.869594	0.993466	0.937526	0.789243	0.994994	0.947712	0.996254	0.538597	1	0.999322	0.990438	0.90141	0.998498	0.933604	-0.17489		759.232	227.03			0.00016797			-0.0580223			-1.95083			0.30823
LCL|PMCHR04	18586128	0.0391337	0.0458486	0.0256388	0.785915	0.75382	0.258558	0.82209	0.0723226	0.430334	0.0801775	0.0684682	0.838724	0.123672	0.792368	0.877496	0.0989241	0.779576	0.896011	0.879034	0.993348	0.961201	0.835892	0.994994	0.947712	0.996254	0.83593	1	0.95794	0.990438	0.884388	0.999162	0.930143	-0.249786		730.627	219.737			0.000237882			-0.0359596			-1.71523			0.0773456
LCL|PMCHR04	18898880	0.0501003	0.00979037	0.00451656	0.997882	0.377028	0.406447	0.620146	0.201162	0.669178	0.0900892	0.036029	0.858006	0.103468	0.642499	0.569489	0.0850046	0.779576	0.896011	0.869594	0.999539	0.882325	0.884534	0.994994	0.947712	0.996254	0.663374	1	0.95794	0.990438	0.884388	0.998498	0.930143	0.220285		-855.92	-253.254			-2.1567e-06			0.090409			1.14935			-0.155118
LCL|PMCHR04	19094957	0.369526	0.0481923	0.0266043	0.702544	0.283269	0.284665	0.384366	0.110357	0.791012	0.425453	0.00381058	0.775312	0.278059	0.792215	0.807553	0.112813	0.912548	0.896011	0.879034	0.9895	0.844555	0.835892	0.994994	0.947712	0.996254	0.421787	1	0.975238	0.990438	0.940944	0.998498	0.930839	0.107537		-708.941	-214.04			-0.000327607			0.116129			1.56619			-0.287764
LCL|PMCHR04	19902630	0.110165	0.0989402	0.0797221	0.77432	0.533912	0.277018	0.392078	0.48345	0.384784	0.295516	0.043462	0.650303	0.739678	0.43078	0.498204	0.499562	0.820115	0.931705	0.908157	0.993348	0.937526	0.835892	0.994994	1	0.996254	0.742683	1	0.999322	0.97581	0.930319	0.997462	0.993581	-0.229881		723.883	207.715			-0.000296758			-0.0869996			-1.86158			0.359799
LCL|PMCHR04	20039723	0.0922805	0.273434	0.175933	0.440836	0.292371	0.23538	0.0154962	0.482973	0.0329912	0.295742	8.6578e-05	0.297305	0.967554	0.650783	0.927	0.763178	0.779576	0.931705	0.945158	0.981438	0.85275	0.834045	0.994994	1	0.996254	0.0522065	0.902797	0.999322	0.990438	0.930319	0.999162	0.993581	0.294142		-599.123	-198.17			-0.000967306			-0.156792			2.4413			-1.01454
LCL|PMCHR04	20542803	0.0892746	0.0408821	0.0211194	0.636108	0.754615	0.11394	0.310871	0.198702	0.78687	0.241326	0.0110015	0.638333	0.32042	0.815606	0.750269	0.142551	0.779576	0.896011	0.879034	0.9895	0.961201	0.757011	0.994994	0.947712	0.996254	0.552828	1	0.998021	0.990438	0.930319	0.998498	0.944977	0.189315		-683.926	-207.365			-0.000379284			0.0326098			2.13678			-0.318922
LCL|PMCHR04	20633707	0.167836	0.259666	0.281272	0.275065	0.825903	0.726281	0.918571	0.397973	0.636921	0.20117	0.605887	0.230365	0.509326	0.592203	0.283402	0.976262	0.848059	0.931705	0.945158	0.981438	0.971635	0.956706	0.994994	1	0.996254	0.993323	0.880058	0.999322	0.990438	0.912072	0.963882	0.99796	-0.165906		422.66	109.682			-0.000938127			-0.0234248			-0.565665			-0.0340535
LCL|PMCHR04	20798934	0.0519122	0.0242793	0.01207	0.760688	0.704199	0.159121	0.334658	0.22437	0.721294	0.224488	0.0175909	0.642035	0.152663	0.842268	0.667392	0.12176	0.779576	0.896011	0.869594	0.993348	0.944199	0.789243	0.994994	0.947712	0.996254	0.589296	1	0.95794	0.990438	0.930294	0.998498	0.933604	-0.216451		748.944	224.504			0.000244874			-0.0391335			-1.89668			0.306493
LCL|PMCHR04	20798959	0.753459	0.252652	0.212472	0.824264	0.601376	0.672561	0.188746	0.0255447	0.345054	0.583495	0.273585	0.240519	0.825775	0.324448	0.519309	0.377108	0.962979	0.931705	0.945158	0.993466	0.937526	0.952182	0.994994	0.947712	0.996254	0.961467	0.880058	0.999322	0.934915	0.953928	0.997462	0.993581	0.0767837		869.461	255.474			0.000389075			-0.110268			1.15722			0.772613
LCL|PMCHR04	20798992	0.0519122	0.0242793	0.01207	0.760688	0.704199	0.159121	0.334658	0.22437	0.721294	0.224488	0.0175909	0.642035	0.152663	0.842268	0.667392	0.12176	0.779576	0.896011	0.869594	0.993348	0.944199	0.789243	0.994994	0.947712	0.996254	0.589296	1	0.95794	0.990438	0.930294	0.998498	0.933604	-0.216451		748.944	224.504			0.000244874			-0.0391335			-1.89668			0.306493
LCL|PMCHR04	21413385	0.248277	0.00691323	0.00306296	0.953324	0.875886	0.21635	0.156634	0.184043	0.649687	0.0935726	0.116952	0.566963	0.195366	0.871632	0.462744	0.0569726	0.871371	0.896011	0.869594	0.993817	0.983307	0.831947	0.994994	0.947712	0.996254	0.881874	1	0.95794	0.990438	0.884388	0.997462	0.930143	-0.138193		941.055	277.701			5.02396e-05			-0.0165932			-1.84329			0.483922
LCL|PMCHR04	22054555	0.118681	0.0225442	0.0112437	0.834915	0.586262	0.16057	0.225931	0.17086	0.938319	0.212996	0.00777149	0.653396	0.316507	0.879425	0.703544	0.120176	0.825058	0.896011	0.869594	0.993466	0.937526	0.789243	0.994994	0.947712	0.996254	0.47296	1	0.998021	0.990438	0.92693	0.998498	0.933604	0.17489		-759.232	-227.03			-0.00016797			0.0580223			1.95083			-0.384635
LCL|PMCHR04	22139102	0.0722759	0.00414271	0.00255408	0.50812	0.673414	0.057959	0.337072	0.284314	0.518838	0.303737	0.0437235	0.456164	0.422188	0.615085	0.864204	0.0796702	0.779576	0.896011	0.869594	0.981438	0.944199	0.757011	0.994994	0.964362	0.996254	0.742683	0.994833	0.998021	0.990438	0.930319	0.999162	0.930143	0.248819		-1153.83	-328.281			0.000659278			0.0558594			3.22227			-0.363996
LCL|PMCHR04	22575451	0.128535	0.0067506	0.00270813	0.902277	0.528305	0.338794	0.205459	0.231227	0.959315	0.264405	0.00626432	0.560626	0.206525	0.782869	0.886518	0.0958488	0.825058	0.896011	0.869594	0.993817	0.937526	0.860708	0.994994	0.947712	0.996254	0.421787	1	0.95794	0.990438	0.930319	0.999162	0.930143	0.171369		-891.111	-265.221			-9.95289e-05			0.0659325			1.33568			-0.406394
LCL|PMCHR04	22575733	0.449948	0.0816227	0.0738619	0.721215	0.456105	0.574312	0.19465	0.0442651	0.457634	0.535048	0.459573	0.114705	0.619178	0.371843	0.683107	0.402747	0.912548	0.896011	0.908157	0.993348	0.909967	0.926665	0.994994	0.947712	0.996254	0.971507	0.852043	0.999322	0.953088	0.940944	0.998498	0.993581	-0.234321		1632.6	453.935			-0.000792149			-0.205101			1.99328			1.11185
LCL|PMCHR04	22626915	0.0775691	0.025139	0.01299	0.807	0.361142	0.262157	0.281945	0.383902	0.614455	0.194464	0.0231472	0.811031	0.178151	0.516238	0.984037	0.103121	0.779576	0.896011	0.869594	0.993466	0.878842	0.835892	0.994994	1	0.996254	0.653941	1	0.95794	0.981626	0.90141	0.999162	0.930143	0.187356		-708.564	-211.552			-0.000186862			0.0960704			1.45862			-0.326252
LCL|PMCHR04	24151181	0.0587353	0.925063	0.990246	0.527148	0.958793	0.77745	0.65893	0.593692	0.104101	0.934898	0.290387	0.987091	0.29255	0.98262	0.968222	0.85979	0.779576	1	0.996858	0.981438	0.997928	0.96214	0.994994	1	0.996254	0.961467	1	0.978679	0.999727	0.992268	0.999162	0.993581	0.373158		-62.8646	-2.21785			0.00089957			-0.0101328			-0.734743			0.225208
LCL|PMCHR04	26133915	0.283452	0.90868	0.998939	0.40123	0.394448	0.939371	0.69551	0.157332	0.257448	0.0245369	0.29848	0.620297	0.762519	0.910175	0.40718	0.16661	0.883876	1	1	0.981438	0.882845	0.990107	0.994994	0.947712	0.996254	0.961467	1	0.999322	0.990438	0.884388	0.997462	0.966083	-0.138878		-49.8064	0.157326			0.000776691			0.0981568			0.138912			-0.140777
LCL|PMCHR04	26542228	0.331277	0.618441	0.598332	0.691383	0.144131	0.466237	0.462352	0.844722	0.83997	0.483023	0.723281	0.0838843	0.0174256	0.321705	0.00477973	0.282269	0.912548	1	0.985861	0.9895	0.765738	0.903801	0.994994	1	0.996254	0.993323	0.852043	0.95794	0.932636	0.940944	0.822933	0.986714	-0.120316		199.428	56.8297			-0.000351987			0.170795			-1.09793			-0.259956
LCL|PMCHR04	26542234	0.721612	0.610644	0.651089	0.535935	0.277746	0.960855	0.748034	0.230348	0.786236	0.357965	0.608492	0.544069	0.473911	0.0643335	0.608024	0.526366	0.960685	1	0.985861	0.981438	0.838281	0.995892	0.994994	0.947712	0.996254	0.993323	1	0.999322	0.754617	0.93716	0.998498	0.993581	-0.0529224		-244.377	-58.8407			0.000657791			-0.137833			0.0833513			-0.122425
LCL|PMCHR04	26542246	0.421783	0.685084	0.734579	0.502387	0.118824	0.806998	0.652879	0.307621	0.780554	0.145008	0.388643	0.576135	0.534647	0.0316971	0.501486	0.693589	0.912548	1	0.985861	0.981438	0.751371	0.967886	0.994994	0.993546	0.996254	0.961467	1	0.999322	0.740398	0.90141	0.997462	0.993581	-0.119044		-195.683	-44.3655			0.000710474			-0.195723			0.411595			-0.171334
LCL|PMCHR04	27133848	0.624462	0.762953	0.694293	0.378946	0.43091	0.181098	0.992246	0.771195	0.302349	0.986923	0.904669	0.0416212	0.446093	0.580498	0.073206	0.601427	0.930152	1	0.985861	0.981438	0.900653	0.816464	0.999991	1	0.996254	1	0.852043	0.999322	0.990438	1	0.822933	0.993581	0.0712907		-144.374	-50.3366			-0.000914816			0.0962184			-2.18955			0.00368727
LCL|PMCHR04	27134057	0.624462	0.762953	0.694293	0.378946	0.43091	0.181098	0.992246	0.771195	0.302349	0.986923	0.904669	0.0416212	0.446093	0.580498	0.073206	0.601427	0.930152	1	0.985861	0.981438	0.900653	0.816464	0.999991	1	0.996254	1	0.852043	0.999322	0.990438	1	0.822933	0.993581	0.0712907		-144.374	-50.3366			-0.000914816			0.0962184			-2.18955			0.00368727
LCL|PMCHR04	29541388	0.0014734	0.0280556	0.0305887	0.0900951	0.200872	0.114561	0.77748	0.978352	0.434386	0.14738	0.264948	0.879921	0.889484	0.408592	0.358947	0.107398	0.779576	0.896011	0.905106	0.981438	0.796881	0.757011	0.994994	1	0.996254	0.961467	1	0.999322	0.965365	0.90141	0.997462	0.930143	-0.487142		1029.87	275.779			-0.00189566			-0.182682			3.03214			0.126054
LCL|PMCHR04	29658194	0.324283	0.458556	0.380703	0.76219	0.813362	0.848808	0.460487	0.665675	0.94411	0.592801	0.818055	0.821724	0.392137	0.457196	0.989135	0.48913	0.908444	0.970209	0.945158	0.993348	0.966513	0.979493	0.994994	1	0.996254	0.993747	1	0.998021	0.981626	0.953928	0.999162	0.993581	-0.203826		-487.236	-154.619			-0.000448169			0.0560796			-0.557588			0.473088
LCL|PMCHR04	30229879	0.080395	0.943803	0.986971	0.53644	0.478939	0.606222	0.989634	0.405114	0.780986	0.303526	0.621704	0.134619	0.264594	0.684585	0.079645	0.980823	0.779576	1	0.99548	0.981438	0.92043	0.936113	0.999991	1	0.996254	0.993323	0.852043	0.975238	0.990438	0.930319	0.822933	0.99796	-0.308969		42.2209	-2.64604			-0.00078593			-0.104275			-1.03984			-0.00610941
LCL|PMCHR04	31527673	0.0841974	0.145053	0.140808	0.485922	0.823255	0.266516	0.265542	0.717085	0.122301	0.614534	0.780345	0.104085	0.562139	0.503536	0.920579	0.186692	0.779576	0.931705	0.945158	0.981438	0.970524	0.835892	0.994994	1	0.996254	0.993747	0.852043	0.999322	0.981626	0.953928	0.999162	0.969616	0.253918		-659.672	-180.659			0.000736617			0.029611			-2.08343			0.436706
LCL|PMCHR04	31532437	0.0896023	0.195343	0.208893	0.269782	0.634111	0.869692	0.602823	0.442662	0.311481	0.37365	0.287892	0.295106	0.288962	0.518286	0.859658	0.105696	0.779576	0.931705	0.945158	0.981438	0.942376	0.980882	0.994994	1	0.996254	0.961467	0.902797	0.975998	0.981626	0.93716	0.998799	0.930143	-0.274734		649.854	171.191			-0.00127979			0.0687149			0.417166			-0.229096
LCL|PMCHR04	31538887	0.0606789	0.0852954	0.0804516	0.353531	0.517459	0.266944	0.308961	0.305742	0.300962	0.86014	0.856421	0.207275	0.0274564	0.223674	0.454452	0.354065	0.779576	0.908041	0.908157	0.981438	0.936073	0.835892	0.994994	0.991467	0.996254	0.993747	0.880058	0.95794	0.875738	0.974018	0.997462	0.993581	0.311127		-870.17	-239.608			0.00110649			-0.0948557			2.59914			0.461617
LCL|PMCHR04	32361804	0.799971	0.686487	0.642191	0.781663	0.872811	0.616838	0.0611995	0.483873	0.507188	0.862953	0.36762	0.634774	0.0778091	0.680386	0.138879	0.646416	0.969342	1	0.985861	0.993348	0.982304	0.94251	0.994994	1	0.996254	0.961467	1	0.95794	0.990438	0.975137	0.842882	0.993581	-0.0367391		190.83	58.9923			0.000288063			-0.0196591			-1.00562			0.751147
LCL|PMCHR04	32962761	0.753751	0.310602	0.325957	0.370181	0.793496	0.499119	0.0887447	0.954117	0.787152	0.479931	0.191857	0.509349	0.0714112	0.389087	0.827394	0.297708	0.962979	0.931705	0.945158	0.981438	0.963744	0.903801	0.994994	1	0.996254	0.927201	1	0.95794	0.962897	0.940944	0.998498	0.993581	-0.0503359		509.269	133.772			-0.00102724			0.0354623			-1.19908			0.726156
LCL|PMCHR04	32978546	0.831844	0.278034	0.303693	0.263052	0.65822	0.515109	0.369575	0.897062	0.747811	0.666154	0.166338	0.388813	0.0786006	0.817884	0.902938	0.252462	0.970222	0.931705	0.945158	0.981438	0.944199	0.90467	0.994994	1	0.996254	0.916	0.961497	0.95794	0.990438	0.953928	0.999162	0.970374	-0.0331333		-528.168	-135.985			0.00124609			-0.0577654			1.14081			-0.357093
LCL|PMCHR04	33045686	0.935742	0.787927	0.74969	0.742552	0.313165	0.122185	0.483232	0.269732	0.909627	0.821656	0.790684	0.0291919	0.178192	0.0513005	0.561877	0.914175	0.996033	1	0.985861	0.993348	0.870856	0.767655	0.994994	0.947712	0.996254	0.993747	0.852043	0.95794	0.754195	0.963865	0.998498	0.993581	-0.0113784		-125.477	-39.9292			-0.00033271			0.131796			-2.4555			0.276484
LCL|PMCHR04	33335439	0.879035	0.813818	0.859783	0.693839	0.0361173	0.707977	0.0315986	0.789904	0.52601	0.885369	0.115426	0.066213	0.888321	0.544699	0.364449	0.12821	0.978405	1	0.985861	0.9895	0.746695	0.954558	0.994994	1	0.996254	0.881874	0.852043	0.999322	0.989586	0.982295	0.997462	0.944977	-0.0422949		216.893	44.0653			-0.000784488			-0.467078			1.16127			-1.14868
LCL|PMCHR04	33777817	0.753913	0.665248	0.713215	0.666241	0.423633	0.788709	0.543278	0.509891	0.737666	0.891403	0.68499	0.288441	0.48094	0.302683	0.0229814	0.341814	0.962979	1	0.985861	0.9895	0.897204	0.96214	0.994994	1	0.996254	0.993323	0.894241	0.999322	0.919459	0.98417	0.822933	0.993581	-0.04417		198.242	45.6658			-0.000435273			-0.102429			0.48331			0.267182
LCL|PMCHR04	33881326	0.548909	0.539338	0.525524	0.585176	0.609637	0.73581	0.824014	0.606436	0.964445	0.776489	0.139062	0.902354	0.433358	0.861665	0.676597	0.161855	0.927752	0.983152	0.983673	0.989354	0.937526	0.958928	0.994994	1	0.996254	0.893767	1	0.998021	0.990438	0.958611	0.998498	0.966083	-0.0966019		-317.008	-88.461			0.000629201			-0.0881582			0.718495			-0.113974
LCL|PMCHR04	34059466	0.115755	0.0272358	0.0257508	0.260655	0.844548	0.924241	0.0897402	0.634819	0.575432	0.999828	0.00388374	0.837014	0.480323	0.729018	0.99235	0.219494	0.825058	0.896011	0.879034	0.981438	0.975531	0.990107	0.994994	1	0.996254	0.421787	1	0.999322	0.990438	1	0.999162	0.970374	-0.252037		-1053.95	-288.902			0.00128966			0.031458			-0.20141			0.733119
LCL|PMCHR04	34117761	0.897507	0.602594	0.538253	0.649329	0.595128	0.071498	0.600581	0.180826	0.711132	0.466813	0.0243517	0.487935	0.257436	0.812616	0.824439	0.457732	0.982581	1	0.985861	0.9895	0.937526	0.757011	0.994994	0.947712	0.996254	0.653941	1	0.975238	0.990438	0.940944	0.998498	0.993581	-0.0148396		-193.948	-61.5104			-0.000375624			0.0563244			-2.5863			-0.166175
LCL|PMCHR04	34117786	0.614145	0.755844	0.687494	0.565313	0.501392	0.0862356	0.611034	0.166382	0.673718	0.536793	0.0167812	0.475379	0.359277	0.559224	0.926489	0.586035	0.927752	1	0.985861	0.985926	0.933715	0.757011	0.994994	0.947712	0.996254	0.589296	0.999647	0.998021	0.990438	0.940944	0.999162	0.993581	-0.0601878		-121.905	-42.2006			-0.000490961			0.0731695			-2.52041			-0.164343
LCL|PMCHR04	34130794	0.528755	0.312918	0.303526	0.653181	0.062618	0.222408	0.141157	0.238223	0.376374	0.924788	0.959226	0.599245	0.0307308	0.718316	0.689372	0.987443	0.927752	0.931705	0.945158	0.9895	0.751371	0.831947	0.994994	0.947712	0.996254	1	1	0.95794	0.990438	0.987423	0.998498	0.998203	-0.0831122		416.479	114.843			-0.000424218			-0.201986			1.85799			0.556366
LCL|PMCHR04	34130821	0.677264	0.249414	0.205841	0.823658	0.0543663	0.286465	0.495838	0.357533	0.333137	0.593942	0.509298	0.680192	0.0113985	0.978082	0.571965	0.651096	0.956283	0.931705	0.945158	0.993466	0.751371	0.835892	0.994994	1	0.996254	0.991467	1	0.95794	0.999624	0.953928	0.998498	0.993581	0.0532091		-457.409	-135.386			-0.000204084			0.205736			-1.56807			-0.247279
LCL|PMCHR04	34136608	0.670073	0.0327673	0.0339271	0.237429	0.370981	0.701253	0.122492	0.952841	0.2111	0.899898	0.0150764	0.985631	0.634789	0.241695	0.884718	0.0510128	0.953458	0.896011	0.908157	0.981438	0.882325	0.954558	0.994994	1	0.996254	0.568193	1	0.999322	0.893951	0.98613	0.999162	0.930143	-0.0553579		-825.454	-222.856			0.00109345			-0.106417			0.589803			0.550003
LCL|PMCHR04	34939722	0.38553	0.983732	0.989673	0.782954	0.592989	0.0826547	0.241308	0.0184886	0.983936	0.948394	0.672293	0.308643	0.0987822	0.558623	0.42619	0.756477	0.912548	1	0.996839	0.993348	0.937526	0.757011	0.994994	0.947712	0.996254	0.993323	0.905723	0.95794	0.990438	0.997136	0.997462	0.993581	0.105781		8.42712	-1.43865			-0.000240449			-0.0575274			2.34216			0.41318
LCL|PMCHR04	34982830	0.398274	0.779104	0.877556	0.216132	0.547323	0.259703	0.687903	0.862691	0.0482371	0.763966	0.942761	0.236117	0.0887396	0.652836	0.854114	0.0613361	0.912548	1	0.985861	0.981438	0.937526	0.835892	0.994994	1	0.996254	1	0.880058	0.95794	0.990438	0.953928	0.998498	0.930143	0.105989		115.899	17.3578			-0.00110451			-0.0762683			2.25311			-0.134516
LCL|PMCHR04	35077073	0.282295	0.985126	0.982633	0.597616	0.68319	0.721241	0.673862	0.710807	0.337768	0.154152	0.318669	0.872884	0.569584	0.662273	0.321616	0.741688	0.88382	1	0.995427	0.9895	0.944199	0.954558	0.994994	1	0.996254	0.961467	1	0.999322	0.990438	0.90141	0.997462	0.993581	-0.145297		8.54968	-2.68119			-0.000510644			-0.0469114			-0.59572			0.160814
LCL|PMCHR04	35097997	0.18526	0.715674	0.689793	0.818825	0.219092	0.610158	0.887219	0.898351	0.979429	0.532265	0.539845	0.457613	0.528924	0.820705	0.277776	0.412561	0.848059	1	0.985861	0.993466	0.809643	0.939184	0.994994	1	0.996254	0.993323	0.994833	0.999322	0.990438	0.940944	0.963882	0.993581	-0.199473		-179.632	-52.9387			0.000247521			0.178596			1.06186			0.0713667
LCL|PMCHR04	35201661	0.24197	0.678461	0.696219	0.562431	0.220057	0.738177	0.51004	0.985547	0.52086	0.74806	0.295148	0.874314	0.672522	0.739435	0.239443	0.711547	0.871371	1	0.985861	0.983031	0.809751	0.959311	0.994994	1	0.996254	0.961467	1	0.999322	0.990438	0.953928	0.933834	0.993581	0.202346		233.565	59.4545			-0.000717267			-0.213723			-0.763343			-0.348951
LCL|PMCHR04	35256264	0.260682	0.804345	0.797796	0.755715	0.348543	0.521908	0.499337	0.984302	0.567324	0.642006	0.431574	0.808708	0.989914	0.667622	0.280235	0.713431	0.871378	1	0.985861	0.993348	0.878842	0.90467	0.994994	1	0.996254	0.961807	1	0.999322	0.990438	0.953928	0.963882	0.993581	0.188901		137.583	38.3033			-0.000374438			-0.15757			-1.40156			-0.346104
LCL|PMCHR04	35431719	0.345911	0.272138	0.362973	0.0543958	0.684637	0.859082	0.853209	0.323977	0.655821	0.575282	0.0136782	0.625672	0.925294	0.371507	0.652733	0.991331	0.912548	0.931705	0.945158	0.965222	0.944199	0.980303	0.994994	1	0.996254	0.556069	1	0.999322	0.953088	0.952318	0.998498	0.999202	-0.157695		-572.216	-129.581			0.00227116			0.0683715			0.43358			-0.0948381
LCL|PMCHR04	35588491	0.304392	0.847518	0.836717	0.879668	0.141251	0.222014	0.716827	0.489562	0.736093	0.864727	0.180881	0.396469	0.902232	0.997602	0.376888	0.788364	0.89724	1	0.985861	0.993817	0.764536	0.831947	0.994994	1	0.996254	0.927201	0.961497	0.999322	1	0.975137	0.997462	0.993581	-0.147187		-91.605	-26.4011			0.000155465			0.219294			2.19303			0.158782
LCL|PMCHR04	35674887	0.301204	0.0342311	0.0498371	0.044414	0.0866016	0.907195	0.243485	0.313246	0.0860903	0.727885	0.0339809	0.931713	0.103701	0.257482	0.75737	0.00698308	0.894591	0.896011	0.908157	0.953047	0.751371	0.98571	0.994994	1	0.996254	0.653941	1	0.95794	0.899289	0.953928	0.998498	0.930143	-0.153293		-935.094	-236.679			0.0021011			0.209397			0.19908			-0.487995
LCL|PMCHR04	35768274	0.535421	0.257374	0.209198	0.705046	0.205072	0.129706	0.664379	0.460843	0.499148	0.508863	0.847031	0.654278	0.329509	0.670827	0.108667	0.645825	0.927752	0.931705	0.945158	0.9895	0.804493	0.767655	0.994994	1	0.996254	0.993747	1	0.998021	0.990438	0.940944	0.841496	0.993581	0.106313		-603.836	-180.312			-0.000464717			-0.193705			-3.01375			-0.224121
LCL|PMCHR04	35900416	0.326907	0.692794	0.808091	0.200021	0.330209	0.0493183	0.515823	0.575455	0.182141	0.15191	0.344684	0.592784	0.13696	0.55388	0.221687	0.394148	0.909456	1	0.985861	0.981438	0.873315	0.75453	0.994994	1	0.996254	0.961467	1	0.95794	0.990438	0.90141	0.932963	0.993581	0.179025		235.222	39.5071			-0.00166528			0.147613			-3.86878			0.380506
LCL|PMCHR04	37444245	0.502611	0.7168	0.712034	0.971525	0.671377	0.836557	0.41393	0.906257	0.932324	0.0976019	0.54217	0.208335	0.77893	0.199289	0.0997028	0.566749	0.926834	1	0.985861	0.994971	0.944199	0.975242	0.994994	1	0.996254	0.993323	0.880058	0.999322	0.864237	0.884388	0.841496	0.993581	-0.100824		178.284	48.9006			-3.84485e-05			0.0532406			0.412524			0.362899
LCL|PMCHR04	37444251	0.502611	0.7168	0.712034	0.971525	0.671377	0.836557	0.41393	0.906257	0.932324	0.0976019	0.54217	0.208335	0.77893	0.199289	0.0997028	0.566749	0.926834	1	0.985861	0.994971	0.944199	0.975242	0.994994	1	0.996254	0.993323	0.880058	0.999322	0.864237	0.884388	0.841496	0.993581	-0.100824		178.284	48.9006			-3.84485e-05			0.0532406			0.412524			0.362899
LCL|PMCHR04	37444272	0.682323	0.976165	0.972635	0.821224	0.758841	0.766997	0.317752	0.79246	0.598667	0.10129	0.993244	0.183414	0.972916	0.480832	0.0806933	0.924979	0.956283	1	0.990644	0.993466	0.961201	0.96214	0.994994	1	0.996254	1	0.867093	0.999322	0.981626	0.884388	0.822933	0.993581	-0.0624127		15.4327	4.75909			0.000246845			0.0391725			0.597806			0.452279
LCL|PMCHR04	37444287	0.682323	0.976165	0.972635	0.821224	0.758841	0.766997	0.317752	0.79246	0.598667	0.10129	0.993244	0.183414	0.972916	0.480832	0.0806933	0.924979	0.956283	1	0.990644	0.993466	0.961201	0.96214	0.994994	1	0.996254	1	0.867093	0.999322	0.981626	0.884388	0.822933	0.993581	-0.0624127		15.4327	4.75909			0.000246845			0.0391725			0.597806			0.452279
LCL|PMCHR04	37444292	0.682323	0.976165	0.972635	0.821224	0.758841	0.766997	0.317752	0.79246	0.598667	0.10129	0.993244	0.183414	0.972916	0.480832	0.0806933	0.924979	0.956283	1	0.990644	0.993466	0.961201	0.96214	0.994994	1	0.996254	1	0.867093	0.999322	0.981626	0.884388	0.822933	0.993581	-0.0624127		15.4327	4.75909			0.000246845			0.0391725			0.597806			0.452279
LCL|PMCHR04	37444302	0.682323	0.976165	0.972635	0.821224	0.758841	0.766997	0.317752	0.79246	0.598667	0.10129	0.993244	0.183414	0.972916	0.480832	0.0806933	0.924979	0.956283	1	0.990644	0.993466	0.961201	0.96214	0.994994	1	0.996254	1	0.867093	0.999322	0.981626	0.884388	0.822933	0.993581	-0.0624127		15.4327	4.75909			0.000246845			0.0391725			0.597806			0.452279
LCL|PMCHR04	37444309	0.682323	0.976165	0.972635	0.821224	0.758841	0.766997	0.317752	0.79246	0.598667	0.10129	0.993244	0.183414	0.972916	0.480832	0.0806933	0.924979	0.956283	1	0.990644	0.993466	0.961201	0.96214	0.994994	1	0.996254	1	0.867093	0.999322	0.981626	0.884388	0.822933	0.993581	0.0624127		-15.4327	-4.75909			-0.000246845			-0.0391725			-0.597806			-0.452279
LCL|PMCHR04	37444310	0.682323	0.976165	0.972635	0.821224	0.758841	0.766997	0.317752	0.79246	0.598667	0.10129	0.993244	0.183414	0.972916	0.480832	0.0806933	0.924979	0.956283	1	0.990644	0.993466	0.961201	0.96214	0.994994	1	0.996254	1	0.867093	0.999322	0.981626	0.884388	0.822933	0.993581	-0.0624127		15.4327	4.75909			0.000246845			0.0391725			0.597806			0.452279
LCL|PMCHR04	37811175	0.264044	0.64343	0.498969	0.150698	0.183122	0.24868	0.914774	0.372448	0.434527	0.333213	0.991463	0.884543	0.547197	0.566063	0.915852	0.876576	0.871378	1	0.971457	0.981438	0.783265	0.834045	0.994994	1	0.996254	1	1	0.999322	0.990438	0.93036	0.999162	0.993581	0.168961		227.184	88.2958			0.00154529			-0.165058			-1.97556			-0.0440553
LCL|PMCHR04	39518530	0.906861	0.770648	0.657854	0.376395	0.133503	0.884058	0.326315	0.906061	0.136079	0.915219	0.273558	0.640473	0.679287	0.568314	0.606827	0.233865	0.984825	1	0.985861	0.981438	0.752357	0.982756	0.994994	1	0.996254	0.961467	1	0.999322	0.990438	0.986613	0.998498	0.970374	0.0156904		128.895	52.1432			0.000848667			-0.209997			-0.250515			-0.424122
LCL|PMCHR04	39575794	0.905448	0.888318	0.936781	0.327142	0.619685	0.221301	0.31063	0.952212	0.309035	0.772739	0.366974	0.666268	0.758433	0.963652	0.387935	0.797422	0.984825	1	0.985861	0.981438	0.940212	0.831947	0.994994	1	0.996254	0.961467	1	0.999322	0.999479	0.955819	0.997462	0.993581	0.0179036		-70.8789	-10.8416			0.00105585			0.0671577			1.99778			0.440056
LCL|PMCHR04	39778992	0.428037	0.858146	0.730219	0.235818	0.358189	0.48731	0.494965	0.141055	0.797999	0.837306	0.735746	0.254779	0.631243	0.272751	0.480528	0.381845	0.912548	1	0.985861	0.981438	0.878842	0.903801	0.994994	0.947712	0.996254	0.993323	0.884008	0.999322	0.905985	0.966392	0.997462	0.993581	-0.121772		91.3664	46.7627			0.00129686			0.133424			1.2618			0.282921
LCL|PMCHR04	40047054	0.69235	0.645474	0.838044	0.0310203	0.261843	0.386216	0.581355	0.234123	0.120375	0.647434	0.889464	0.378537	0.994114	0.283806	0.641524	0.323697	0.960685	1	0.985861	0.953047	0.838281	0.884534	0.994994	0.947712	0.996254	0.997961	0.959868	0.999322	0.907808	0.953928	0.998498	0.993581	-0.136675		515.419	63.1161			-0.00523857			0.363744			3.48543			0.524704
LCL|PMCHR04	40133513	0.855272	0.181294	0.161061	0.795518	0.445993	0.79566	0.662516	0.867705	0.428633	0.561936	0.462443	0.915295	0.252459	0.881794	0.468913	0.817862	0.97807	0.931705	0.945158	0.993348	0.903757	0.962594	0.994994	1	0.996254	0.972285	1	0.975238	0.990438	0.951818	0.997462	0.993581	-0.0315597		-713.033	-202.058			0.000321607			-0.148871			-0.654825			0.208162
LCL|PMCHR04	41297875	0.52197	0.48406	0.523289	0.481956	0.211459	0.267272	0.895399	0.777104	0.668496	0.998505	0.276264	0.310537	0.978689	0.880364	0.813114	0.478185	0.927752	0.983152	0.983673	0.981438	0.807293	0.835892	0.994994	1	0.996254	0.961467	0.905723	0.999322	0.990438	1	0.998498	0.993581	0.0925849		-322.352	-79.7737			0.000726574			-0.161293			-1.82228			-0.0507679
LCL|PMCHR04	41675376	0.529175	0.463624	0.465804	0.623939	0.371734	0.866289	0.0508354	0.524048	0.411965	0.202357	0.0697919	0.519697	0.789526	0.872933	0.907797	0.597371	0.927752	0.974744	0.970167	0.9895	0.882325	0.980882	0.994994	1	0.996254	0.83593	1	0.999322	0.990438	0.915731	0.999162	0.993581	0.0960577		355.651	95.7019			-0.000535408			0.15449			-0.33773			0.939924
LCL|PMCHR04	41764081	0.545714	0.104033	0.0969973	0.544032	0.704481	0.250158	0.51431	0.189048	0.503926	0.856516	0.756367	0.175536	0.935016	0.184769	0.776252	0.837317	0.927752	0.931705	0.915683	0.981438	0.944199	0.834045	0.994994	0.947712	0.996254	0.993323	0.867093	0.999322	0.862571	0.973495	0.998498	0.993581	-0.085568		-699.387	-193.43			0.000614395			-0.0493316			1.86974			0.275192
LCL|PMCHR04	42022122	0.645876	0.217609	0.202549	0.731748	0.814017	0.972225	0.0400247	0.529742	0.97429	0.813763	0.576439	0.0375605	0.00326468	0.736004	0.479283	0.876746	0.9379	0.931705	0.945158	0.993348	0.966706	0.99939	0.994994	1	0.996254	0.993323	0.852043	0.656201	0.990438	0.961357	0.997462	0.993581	-0.0618861		513.676	143.587			-0.000330579			0.028827			0.0553966			0.796142
LCL|PMCHR04	42164285	0.510836	0.138518	0.100796	0.772987	0.87772	0.124502	0.760319	0.508466	0.272966	0.894596	0.266929	0.597801	0.726117	0.25425	0.585993	0.275416	0.927752	0.931705	0.921313	0.993348	0.983307	0.767655	0.994994	1	0.996254	0.961467	1	0.999322	0.893951	0.985731	0.998498	0.979799	0.100143		-689.676	-205.829			-0.000314516			0.0185966			-2.63702			-0.13227
LCL|PMCHR04	42534124	0.93476	0.354779	0.339964	0.701452	0.190385	0.590802	0.161332	0.417281	0.934334	0.239242	0.0452813	0.34576	0.974681	0.139979	0.727505	0.298139	0.996033	0.945555	0.945158	0.9895	0.783265	0.933569	0.994994	1	0.996254	0.748072	0.935996	0.999322	0.862464	0.930319	0.998498	0.993581	-0.0147614		-525.756	-146.497			0.000496062			-0.21427			1.06979			-0.717099
LCL|PMCHR04	42534412	0.997828	0.10567	0.112684	0.225941	0.0621566	0.871292	0.100203	0.294932	0.42244	0.244156	0.0816684	0.416258	0.734279	0.618013	0.631079	0.911041	1	0.931705	0.942623	0.981438	0.751371	0.980882	0.994994	0.976011	0.996254	0.83593	0.971831	0.999322	0.990438	0.930319	0.998498	0.993581	-0.000372877		675.625	179.915			-0.00118436			0.268938			-0.279494			0.669442
LCL|PMCHR04	42618364	0.96456	0.213108	0.225691	0.268207	0.111989	0.684016	0.0390329	0.488742	0.686258	0.229679	0.121113	0.556208	0.908034	0.356014	0.881618	0.902636	0.996901	0.931705	0.945158	0.981438	0.751371	0.954558	0.994994	1	0.996254	0.890877	1	0.999322	0.940796	0.930319	0.999162	0.993581	-0.00644084		-559.475	-147.734			0.00114693			-0.237747			0.716395			-0.899336
LCL|PMCHR04	42618547	0.91628	0.189691	0.204714	0.227026	0.205459	0.619735	0.0301051	0.4836	0.819134	0.382142	0.0696395	0.535991	0.836612	0.500429	0.982193	0.993553	0.987287	0.931705	0.945158	0.981438	0.804493	0.94251	0.994994	1	0.996254	0.83593	1	0.999322	0.981626	0.93716	0.999162	0.999567	-0.0154691		596.021	156.503			-0.00126843			0.1983			-0.885444			0.954717
LCL|PMCHR04	42618548	0.91628	0.189691	0.204714	0.227026	0.205459	0.619735	0.0301051	0.4836	0.819134	0.382142	0.0696395	0.535991	0.836612	0.500429	0.982193	0.993553	0.987287	0.931705	0.945158	0.981438	0.804493	0.94251	0.994994	1	0.996254	0.83593	1	0.999322	0.981626	0.93716	0.999162	0.999567	-0.0154691		596.021	156.503			-0.00126843			0.1983			-0.885444			0.954717
LCL|PMCHR04	42663714	0.582493	0.555907	0.593931	0.313787	0.132067	0.89142	0.559873	0.462161	0.597625	0.569213	0.813002	0.623014	0.932937	0.130368	0.124569	0.543615	0.927752	0.991262	0.985861	0.981438	0.751371	0.983202	0.994994	1	0.996254	0.993747	1	0.999322	0.862464	0.952318	0.841496	0.993581	0.0908415		-312.425	-76.6831			0.00118707			-0.228952			0.272026			-0.271619
LCL|PMCHR04	42917579	0.733964	0.293648	0.315219	0.305036	0.0527501	0.740497	0.0567696	0.467736	0.524976	0.352504	0.18384	0.672204	0.752676	0.663001	0.783862	0.72605	0.960685	0.931705	0.945158	0.981438	0.751371	0.961809	0.994994	1	0.996254	0.927201	1	0.999322	0.990438	0.93716	0.998498	0.993581	-0.0509988		492.245	127.75			-0.00109828			0.327914			-0.64923			0.898288
LCL|PMCHR04	43178882	0.467287	0.332976	0.36505	0.251422	0.0246604	0.764426	0.0682009	0.671449	0.399777	0.508141	0.333796	0.749926	0.668746	0.873348	0.701414	0.741311	0.912548	0.931705	0.945158	0.981438	0.746695	0.96214	0.994994	1	0.996254	0.961467	1	0.999322	0.990438	0.940944	0.998498	0.993581	0.111173		-464.181	-117.923			0.00124927			-0.375406			0.605475			-0.883042
LCL|PMCHR04	43293558	0.467287	0.332976	0.36505	0.251422	0.0246604	0.764426	0.0682009	0.671449	0.399777	0.508141	0.333796	0.749926	0.668746	0.873348	0.701414	0.741311	0.912548	0.931705	0.945158	0.981438	0.746695	0.96214	0.994994	1	0.996254	0.961467	1	0.999322	0.990438	0.940944	0.998498	0.993581	-0.111173		464.181	117.923			-0.00124927			0.375406			-0.605475			0.883042
LCL|PMCHR04	43293571	0.467287	0.332976	0.36505	0.251422	0.0246604	0.764426	0.0682009	0.671449	0.399777	0.508141	0.333796	0.749926	0.668746	0.873348	0.701414	0.741311	0.912548	0.931705	0.945158	0.981438	0.746695	0.96214	0.994994	1	0.996254	0.961467	1	0.999322	0.990438	0.940944	0.998498	0.993581	0.111173		-464.181	-117.923			0.00124927			-0.375406			0.605475			-0.883042
LCL|PMCHR04	43293629	0.467287	0.332976	0.36505	0.251422	0.0246604	0.764426	0.0682009	0.671449	0.399777	0.508141	0.333796	0.749926	0.668746	0.873348	0.701414	0.741311	0.912548	0.931705	0.945158	0.981438	0.746695	0.96214	0.994994	1	0.996254	0.961467	1	0.999322	0.990438	0.940944	0.998498	0.993581	0.111173		-464.181	-117.923			0.00124927			-0.375406			0.605475			-0.883042
LCL|PMCHR05	762677	0.797769	0.742237	0.773767	0.767461	0.696196	0.38032	0.758986	0.0497883	0.555935	0.485518	0.514116	0.982066	0.117441	0.964019	0.883304	0.814858	0.969342	1	0.985861	0.993348	0.944199	0.884534	0.994994	0.947712	0.996254	0.993323	1	0.95794	0.999479	0.940944	0.999162	0.993581	-0.0441488		-185.989	-43.9771			0.00036519			-0.0580339			-1.87739			-0.151342
LCL|PMCHR05	987213	0.458407	0.441482	0.368149	0.649122	0.255503	0.766314	0.844589	0.996548	0.306855	0.0662479	0.63349	0.911075	0.577997	0.351736	0.52521	0.228143	0.912548	0.969991	0.945158	0.9895	0.830556	0.96214	0.994994	1	0.996254	0.993323	1	0.999322	0.940796	0.884388	0.997462	0.970374	-0.108931		358.629	112.579			0.000478248			-0.135713			-0.517307			-0.0879886
LCL|PMCHR05	1314624	0.134005	0.853383	0.869583	0.760125	0.251505	0.285727	0.834161	0.197017	0.0231858	0.636605	0.567032	0.460172	0.0861953	0.478427	0.788395	0.279236	0.825058	1	0.985861	0.993348	0.827287	0.835892	0.994994	0.947712	0.996254	0.993323	0.994833	0.95794	0.981626	0.953928	0.998498	0.984495	0.332329		-136.768	-32.7795			0.000486515			0.219531			3.0235			-0.134515
LCL|PMCHR05	1314656	0.134005	0.853383	0.869583	0.760125	0.251505	0.285727	0.834161	0.197017	0.0231858	0.636605	0.567032	0.460172	0.0861953	0.478427	0.788395	0.279236	0.825058	1	0.985861	0.993348	0.827287	0.835892	0.994994	0.947712	0.996254	0.993323	0.994833	0.95794	0.981626	0.953928	0.998498	0.984495	-0.332329		136.768	32.7795			-0.000486515			-0.219531			-3.0235			0.134515
LCL|PMCHR05	1314669	0.134005	0.853383	0.869583	0.760125	0.251505	0.285727	0.834161	0.197017	0.0231858	0.636605	0.567032	0.460172	0.0861953	0.478427	0.788395	0.279236	0.825058	1	0.985861	0.993348	0.827287	0.835892	0.994994	0.947712	0.996254	0.993323	0.994833	0.95794	0.981626	0.953928	0.998498	0.984495	0.332329		-136.768	-32.7795			0.000486515			0.219531			3.0235			-0.134515
LCL|PMCHR05	1314807	0.0834619	0.908924	0.887365	0.927955	0.24369	0.42547	0.829064	0.288256	0.0399321	0.362172	0.365393	0.410807	0.128993	0.470476	0.930391	0.0720022	0.779576	1	0.985861	0.993817	0.827287	0.884534	0.994994	0.964362	0.996254	0.961467	0.971831	0.95794	0.981626	0.93716	0.999162	0.930143	0.257721		-57.4172	-19.0711			-9.69941e-05			0.148323			1.51651			0.0880195
LCL|PMCHR05	1344379	0.355582	0.514417	0.553693	0.382469	0.610935	0.936537	0.505076	0.925788	0.0561936	0.272967	0.571473	0.947738	0.421377	0.698307	0.865603	0.828784	0.912548	0.983152	0.985861	0.981438	0.937526	0.990107	0.994994	1	0.996254	0.993323	1	0.998021	0.990438	0.930319	0.999162	0.993581	0.190351		429.474	105.821			-0.00128496			-0.10525			0.217611			0.416104
LCL|PMCHR05	4216784	0.476097	0.169519	0.216525	0.0588783	0.482396	0.426801	0.229257	0.832886	0.85249	0.872786	0.232379	0.88065	0.35488	0.397066	0.955908	0.190405	0.913385	0.931705	0.945158	0.965222	0.92043	0.884534	0.994994	1	0.996254	0.927201	1	0.998021	0.962897	0.978437	0.999162	0.969616	-0.140432		-831.644	-204.032			0.0026275			-0.142627			-2.24807			0.771461
LCL|PMCHR05	4310097	0.357828	0.053992	0.0360355	0.976918	0.937029	0.832158	0.805499	0.213676	0.402571	0.470769	0.530927	0.784706	0.400437	0.593064	0.313819	0.174548	0.912548	0.896011	0.908157	0.994971	0.99249	0.974092	0.994994	0.947712	0.996254	0.993323	1	0.998021	0.990438	0.940944	0.995963	0.969616	-0.104737		658.567	193.267			2.36107e-05			0.00846563			-0.316668			0.076818
LCL|PMCHR05	4310110	0.357828	0.053992	0.0360355	0.976918	0.937029	0.832158	0.805499	0.213676	0.402571	0.470769	0.530927	0.784706	0.400437	0.593064	0.313819	0.174548	0.912548	0.896011	0.908157	0.994971	0.99249	0.974092	0.994994	0.947712	0.996254	0.993323	1	0.998021	0.990438	0.940944	0.995963	0.969616	-0.104737		658.567	193.267			2.36107e-05			0.00846563			-0.316668			0.076818
LCL|PMCHR05	4368842	0.705786	0.920436	0.730356	0.0536947	0.246102	0.473657	0.784577	0.517166	0.442861	0.661233	0.495436	0.462552	0.268219	0.27758	0.408777	0.924964	0.960685	1	0.985861	0.965222	0.827287	0.903801	0.994994	1	0.996254	0.982107	0.994833	0.975238	0.905985	0.953928	0.997462	0.993581	0.0569318		50.5917	45.9018			0.0020535			-0.149628			-1.22506			-0.109337
LCL|PMCHR05	4697489	0.759652	0.282418	0.278443	0.523328	0.0780158	0.168096	0.735315	0.119851	0.305837	0.653216	0.179649	0.261203	0.760379	0.896383	0.504716	0.636074	0.964866	0.931705	0.945158	0.981438	0.751371	0.799633	0.994994	0.947712	0.996254	0.927201	0.884008	0.999322	0.990438	0.953928	0.997462	0.993581	-0.0430785		472.253	128.884			-0.000643082			0.204516			2.40714			0.126527
LCL|PMCHR05	5192916	0.972621	0.873477	0.816424	0.470135	0.941181	0.171512	0.351948	0.438569	0.799802	0.0520371	0.366899	0.789618	0.684304	0.00714555	0.0755753	0.574647	0.996901	1	0.985861	0.981438	0.99249	0.799633	0.994994	1	0.996254	0.961467	1	0.999322	0.689403	0.884388	0.822933	0.993581	0.00480016		74.4806	29.0227			0.000724011			-0.00846598			2.13867			0.415383
LCL|PMCHR05	5209461	0.834837	0.631015	0.594435	0.955744	0.997811	0.237508	0.109575	0.601033	0.388347	0.802155	0.985101	0.923309	0.828418	0.265227	0.454069	0.228788	0.970222	1	0.985861	0.993817	1	0.834045	0.994994	1	0.996254	1	1	0.999322	0.905985	0.961357	0.997462	0.970374	0.0300932		-224.702	-66.9896			-5.74554e-05			0.000337737			-1.96378			-0.647733
LCL|PMCHR05	5209487	0.853445	0.44772	0.412148	0.968868	0.882022	0.132564	0.132743	0.470674	0.207247	0.90913	0.995268	0.818382	0.845673	0.218057	0.669189	0.16436	0.97807	0.969991	0.950725	0.994971	0.984835	0.770066	0.994994	1	0.996254	1	1	0.999322	0.873992	0.986613	0.998498	0.966083	0.0265528		-346.958	-100.991			4.025e-05			-0.0180448			-2.4694			-0.612369
LCL|PMCHR05	5209497	0.411821	0.579283	0.479103	0.47031	0.327663	0.315925	0.0266731	0.635602	0.668079	0.273247	0.783072	0.78063	0.384445	0.160103	0.588152	0.938796	0.912548	0.999447	0.970167	0.981438	0.872216	0.860708	0.994994	1	0.996254	0.993747	1	0.998021	0.862571	0.930319	0.998498	0.993581	0.118183		-256.954	-87.7286			-0.000742949			0.120396			-1.59694			-0.873157
LCL|PMCHR05	5221134	0.972621	0.873477	0.816424	0.470135	0.941181	0.171512	0.351948	0.438569	0.799802	0.0520371	0.366899	0.789618	0.684304	0.00714555	0.0755753	0.574647	0.996901	1	0.985861	0.981438	0.99249	0.799633	0.994994	1	0.996254	0.961467	1	0.999322	0.689403	0.884388	0.822933	0.993581	-0.00480016		-74.4806	-29.0227			-0.000724011			0.00846598			-2.13867			-0.415383
LCL|PMCHR05	5270343	0.146883	0.983345	0.920482	0.478419	0.304093	0.31467	0.382661	0.476307	0.392937	0.54965	0.595207	0.749627	0.994069	0.410809	0.653068	0.762977	0.825058	1	0.985861	0.981438	0.870075	0.860708	0.994994	1	0.996254	0.993323	1	0.999322	0.967647	0.947646	0.998498	0.993581	0.181221		8.86886	-11.2958			-0.000634885			-0.112347			1.65695			-0.317266
LCL|PMCHR05	5362465	0.963705	0.955558	0.860009	0.5046	0.363092	0.0917126	0.977192	0.560934	0.142953	0.055199	0.560819	0.975219	0.975288	0.672745	0.312699	0.567075	0.996901	1	0.985861	0.981438	0.878842	0.757011	0.998568	1	0.996254	0.993323	1	0.999322	0.990438	0.884388	0.995027	0.993581	0.00614291		25.4624	21.391			0.000645754			-0.10453			2.74656			-0.0112297
LCL|PMCHR05	5365963	0.958802	0.69606	0.689056	0.93367	0.651954	0.387109	0.173155	0.993165	0.369168	0.419437	0.97026	0.838944	0.16466	0.224384	0.99505	0.535232	0.996901	1	0.985861	0.993817	0.944199	0.884534	0.994994	1	0.996254	1	1	0.95794	0.875738	0.940944	1	0.993581	0.010748		265.749	73.3703			-0.000124377			-0.0828852			-2.57501			0.835535
LCL|PMCHR05	5365986	0.656481	0.72435	0.703695	0.796818	0.0542085	0.651834	0.854065	0.989412	0.939579	0.170221	0.740571	0.632197	0.860518	0.906456	0.792901	0.693111	0.948158	1	0.985861	0.993348	0.751371	0.951258	0.994994	1	0.996254	0.993323	1	0.999322	0.990438	0.90141	0.998498	0.993581	0.0549251		-142.499	-41.3512			0.000227719			0.193894			-0.636624			0.0619726
LCL|PMCHR05	6703537	0.735734	0.156623	0.146824	0.51982	0.315857	0.975465	0.609965	0.0502267	0.641821	0.574121	0.607264	0.666788	0.692683	0.610282	0.506512	0.905107	0.961304	0.931705	0.945158	0.981438	0.870856	0.99939	0.994994	0.947712	0.996254	0.993323	1	0.999322	0.990438	0.952318	0.997462	0.993581	0.0424346		-546.488	-151.53			0.000578959			0.10293			0.0509961			0.178593
LCL|PMCHR05	6806114	0.233061	0.00350602	0.00407053	0.0510249	0.849613	0.924352	0.454922	0.192095	0.894907	0.636848	0.237746	0.505846	0.182835	0.207478	0.369231	0.448338	0.870145	0.896011	0.869594	0.965222	0.975531	0.990107	0.994994	0.947712	0.996254	0.927201	1	0.95794	0.865807	0.953928	0.997462	0.993581	-0.151909		1073.11	287.762			-0.00175523			-0.0213381			-0.168291			0.269963
LCL|PMCHR05	7892971	0.464332	0.302281	0.344488	0.210918	0.964832	0.890166	0.587378	0.898238	0.436876	0.831364	0.347956	0.158448	0.0619503	0.749418	0.0612658	0.227433	0.912548	0.931705	0.945158	0.981438	0.999216	0.983202	0.994994	1	0.996254	0.961467	0.853922	0.95794	0.990438	0.966392	0.822933	0.970374	-0.0873116		384.545	95.8215			-0.00106209			-0.00523837			0.222835			0.174698
LCL|PMCHR05	8767205	0.61371	0.0309914	0.0184008	0.964306	0.965916	0.538016	0.948021	0.715059	0.978657	0.573349	0.611587	0.846612	0.653046	0.544237	0.792495	0.305233	0.927752	0.896011	0.879034	0.994375	0.99929	0.915158	0.994994	1	0.996254	0.993323	1	0.999322	0.989586	0.952318	0.998498	0.993581	0.0761286		-966.993	-284.86			-4.83461e-05			-0.00550737			-1.29154			-0.0271143
LCL|PMCHR05	9252335	0.0478572	0.0582697	0.0836306	0.0499051	0.405583	0.591802	0.795146	0.354891	0.048539	0.406621	0.139153	0.591731	0.911227	0.332809	0.945537	0.0876541	0.779576	0.896011	0.908157	0.965222	0.887718	0.933569	0.994994	1	0.996254	0.893767	1	0.999322	0.936487	0.938084	0.999162	0.930143	0.305234		-885.431	-221.001			0.00215184			0.112124			0.989112			-0.121084
LCL|PMCHR05	9668767	0.358565	0.891009	0.912343	0.703811	0.565892	0.173614	0.32915	0.613487	0.662457	0.849868	0.446282	0.506366	0.843752	0.912176	0.257461	0.613636	0.912548	1	0.985861	0.9895	0.937526	0.799633	0.994994	1	0.996254	0.971408	1	0.999322	0.990438	0.971048	0.943028	0.993581	0.149007		74.3501	16.1171			-0.000441732			0.0778186			2.43587			-0.443759
LCL|PMCHR05	9842975	0.0275221	0.240347	0.212524	0.670048	0.329893	0.546243	0.647963	0.0650829	0.801534	0.994126	0.801243	0.466482	0.414163	0.16017	0.432091	0.41522	0.779576	0.931705	0.945158	0.9895	0.873315	0.920471	0.994994	0.947712	0.996254	0.993747	0.994833	0.998021	0.862571	1	0.997462	0.993581	-0.378033		632.265	181.256			-0.000529393			-0.144123			-1.21429			0.216057
LCL|PMCHR05	9842996	0.693164	0.492963	0.478468	0.916006	0.341158	0.275854	0.32799	0.929827	0.730057	0.331624	0.952406	0.499276	0.301425	0.949563	0.356438	0.358768	0.960685	0.983152	0.970167	0.993817	0.877264	0.835892	0.994994	1	0.996254	1	1	0.983813	0.999479	0.93036	0.997462	0.993581	-0.0948541		-525.871	-146.729			0.000181677			-0.200796			2.96395			0.614256
LCL|PMCHR05	10755700	0.0537648	0.345485	0.371911	0.362587	0.688798	0.556514	0.0540702	0.225288	0.433415	0.0782922	0.367852	0.410075	0.122838	0.571557	0.937653	0.0744064	0.779576	0.931705	0.945158	0.981438	0.944199	0.920471	0.994994	0.947712	0.996254	0.961467	0.971831	0.95794	0.990438	0.884388	0.999162	0.930143	0.369506		-572.141	-146.94			0.00125522			0.0701168			2.14513			0.923417
LCL|PMCHR05	12075582	0.731067	0.451998	0.311619	0.292857	0.249689	0.472191	0.75794	0.109244	0.375529	0.136396	0.2408	0.698735	0.721191	0.225026	0.118093	0.350185	0.960685	0.970209	0.945158	0.981438	0.827287	0.903801	0.994994	0.947712	0.996254	0.927201	1	0.999322	0.875738	0.90141	0.841496	0.993581	0.0622935		-433.135	-155.387			-0.00136003			-0.194902			1.58848			0.157115
LCL|PMCHR05	12075891	0.0691343	0.315574	0.182929	0.197494	0.796695	0.601399	0.630347	0.0702559	0.421594	0.190048	0.38564	0.794623	0.803719	0.347814	0.860999	0.471492	0.779576	0.931705	0.945158	0.981438	0.963744	0.935569	0.994994	0.947712	0.996254	0.961467	1	0.999322	0.940796	0.90141	0.998799	0.993581	-0.29971		521.443	184.494			0.00152202			0.0386069			-1.08204			-0.236742
LCL|PMCHR05	12430993	0.974441	0.0686175	0.0782201	0.157421	0.132274	0.508038	0.706229	0.765553	0.413853	0.108896	0.116331	0.820161	0.815205	0.357293	0.750848	0.0410709	0.996901	0.896011	0.908157	0.981438	0.751371	0.903801	0.994994	1	0.996254	0.881874	1	0.999322	0.940796	0.884388	0.998498	0.930143	-0.0256095		4398.8	1157.4			-0.00805134			-1.0019			-6.58276			0.934172
LCL|PMCHR05	12892450	0.678753	0.194082	0.165562	0.692805	0.109632	0.606985	0.963144	0.999342	0.438321	0.611259	0.856915	0.707195	0.944924	0.215874	0.304138	0.128302	0.956283	0.931705	0.945158	0.9895	0.751371	0.93669	0.996844	1	0.996254	0.993747	1	0.999322	0.873639	0.953928	0.992692	0.944977	0.0599961		-580.195	-167.255			0.000409751			-0.239771			1.28718			0.0169545
LCL|PMCHR05	13181239	0.174907	0.197406	0.208354	0.298573	0.85085	0.611658	0.524682	0.152276	0.0734411	0.482613	0.40397	0.194187	0.162734	0.528455	0.610399	0.153294	0.848059	0.931705	0.945158	0.981438	0.975531	0.939694	0.994994	0.947712	0.996254	0.961467	0.877117	0.95794	0.984401	0.940944	0.998498	0.965552	0.229495		-674.226	-178.582			0.00125683			0.0282149			1.44678			0.288411
LCL|PMCHR05	13576946	0.497664	0.412699	0.400157	0.937333	0.985457	0.297896	0.860082	0.494607	0.198737	0.219605	0.677667	0.215123	0.72612	0.580841	0.281166	0.705675	0.924781	0.963633	0.945158	0.993817	1	0.836466	0.994994	1	0.996254	0.993323	0.880058	0.999322	0.990438	0.929878	0.963882	0.993581	-0.12565		479.885	133.149			-0.000104323			0.00332042			-2.16308			-0.095781
LCL|PMCHR05	13693687	0.0623787	0.663798	0.583035	0.77004	0.533123	0.0676623	0.722318	0.0864859	0.337043	0.273785	0.990565	0.115475	0.082144	0.111677	0.961289	0.228491	0.779576	1	0.985861	0.993348	0.937526	0.757011	0.994994	0.947712	0.996254	1	0.852043	0.95794	0.831187	0.930319	0.999162	0.970374	0.476024		363.379	122.833			0.000538597			-0.140913			-6.41383			0.267943
LCL|PMCHR05	13710424	0.441348	0.110809	0.118873	0.238434	0.998164	0.071978	0.537632	0.0515347	0.537665	0.137158	0.206132	0.668985	0.768183	0.272386	0.870774	0.328965	0.912548	0.931705	0.942623	0.981438	1	0.757011	0.994994	0.947712	0.996254	0.927201	1	0.999322	0.905985	0.90141	0.999162	0.993581	0.129913		-818.456	-217.44			0.00141637			-0.000362176			6.79719			0.286213
LCL|PMCHR05	13971384	0.0737745	0.238765	0.26951	0.216356	0.0933515	0.295839	0.628064	0.949675	0.442777	0.379046	0.858661	0.7844	0.67242	0.213571	0.297179	0.824659	0.779576	0.931705	0.945158	0.981438	0.751371	0.835892	0.994994	1	0.996254	0.993747	1	0.999322	0.873639	0.93716	0.986016	0.993581	0.443966		913.098	232.637			-0.00219899			0.375741			-3.44149			-0.349619
LCL|PMCHR05	15117869	0.255512	0.0873891	0.0683635	0.807465	0.397967	0.00610774	0.282991	0.295282	0.570268	0.720595	0.207813	0.576248	0.786188	0.428766	0.929772	0.459134	0.871371	0.908041	0.908157	0.993466	0.882845	0.60606	0.994994	0.976011	0.996254	0.927201	1	0.999322	0.97581	0.953928	0.999162	0.993581	0.150542		-685.814	-197.537			0.000231272			-0.104804			5.08298			-0.366826
LCL|PMCHR05	15117991	0.496583	0.971509	0.919953	0.470047	0.967324	0.545562	0.429171	0.815984	0.964198	0.451857	0.566672	0.523702	0.432396	0.54635	0.0838633	0.426343	0.924781	1	0.985861	0.981438	0.999304	0.920471	0.994994	1	0.996254	0.993323	1	0.998021	0.990438	0.940944	0.832421	0.993581	-0.100541		17.8681	13.4153			0.000763329			-0.00513218			1.08067			0.333481
LCL|PMCHR05	15172795	0.223984	0.623443	0.591755	0.816053	0.0508724	0.124223	0.496611	0.522947	0.558876	0.396109	0.764971	0.238418	0.79657	0.547125	0.420138	0.67454	0.856178	1	0.985861	0.993466	0.751371	0.767655	0.994994	1	0.996254	0.993323	0.880058	0.999322	0.990438	0.93716	0.997462	0.993581	0.18636		243.701	71.6317			-0.000255667			-0.302505			3.04039			0.372894
LCL|PMCHR05	15229535	0.351906	0.111963	0.0828275	0.830466	0.610584	0.0185969	0.714962	0.903369	0.424325	0.404862	0.831225	0.651477	0.577756	0.604927	0.868784	0.265778	0.912548	0.931705	0.908157	0.993466	0.937526	0.749338	0.994994	1	0.996254	0.993747	1	0.999322	0.990438	0.93716	0.999162	0.972914	-0.151937		-789.551	-232.362			0.000250297			0.0818004			-4.99551			0.182794
LCL|PMCHR05	15391057	0.288929	0.706232	0.584662	0.426411	0.143347	0.0744462	0.38232	0.289875	0.368657	0.700295	0.843005	0.138479	0.126136	0.751538	0.638339	0.248992	0.883893	1	0.985861	0.981438	0.764939	0.757011	0.994994	0.967052	0.996254	0.993747	0.852043	0.95794	0.990438	0.953928	0.998498	0.970374	0.150308		174.513	67.4179			0.000805776			-0.210625			3.19357			-0.451183
LCL|PMCHR05	15433676	0.402878	0.513012	0.459228	0.909103	0.998586	0.15432	0.789174	0.927491	0.908216	0.748754	0.232197	0.742048	0.663096	0.920224	0.771395	0.332861	0.912548	0.983152	0.970167	0.993817	1	0.789243	0.994994	1	0.996254	0.927201	1	0.999322	0.990438	0.953928	0.998498	0.993581	0.143859		359.536	109.358			-0.000140629			-0.00028794			3.40801			-0.113635
LCL|PMCHR05	15433680	0.402878	0.513012	0.459228	0.909103	0.998586	0.15432	0.789174	0.927491	0.908216	0.748754	0.232197	0.742048	0.663096	0.920224	0.771395	0.332861	0.912548	0.983152	0.970167	0.993817	1	0.789243	0.994994	1	0.996254	0.927201	1	0.999322	0.990438	0.953928	0.998498	0.993581	0.143859		359.536	109.358			-0.000140629			-0.00028794			3.40801			-0.113635
LCL|PMCHR05	15433681	0.402878	0.513012	0.459228	0.909103	0.998586	0.15432	0.789174	0.927491	0.908216	0.748754	0.232197	0.742048	0.663096	0.920224	0.771395	0.332861	0.912548	0.983152	0.970167	0.993817	1	0.789243	0.994994	1	0.996254	0.927201	1	0.999322	0.990438	0.953928	0.998498	0.993581	-0.143859		-359.536	-109.358			0.000140629			0.00028794			-3.40801			0.113635
LCL|PMCHR05	15433690	0.402878	0.513012	0.459228	0.909103	0.998586	0.15432	0.789174	0.927491	0.908216	0.748754	0.232197	0.742048	0.663096	0.920224	0.771395	0.332861	0.912548	0.983152	0.970167	0.993817	1	0.789243	0.994994	1	0.996254	0.927201	1	0.999322	0.990438	0.953928	0.998498	0.993581	0.143859		359.536	109.358			-0.000140629			-0.00028794			3.40801			-0.113635
LCL|PMCHR05	15433698	0.402878	0.513012	0.459228	0.909103	0.998586	0.15432	0.789174	0.927491	0.908216	0.748754	0.232197	0.742048	0.663096	0.920224	0.771395	0.332861	0.912548	0.983152	0.970167	0.993817	1	0.789243	0.994994	1	0.996254	0.927201	1	0.999322	0.990438	0.953928	0.998498	0.993581	0.143859		359.536	109.358			-0.000140629			-0.00028794			3.40801			-0.113635
LCL|PMCHR05	15433724	0.254758	0.435855	0.401261	0.720852	0.941443	0.461201	0.789174	0.927491	0.908216	0.748754	0.232197	0.742048	0.663096	0.920224	0.711202	0.239485	0.871371	0.969991	0.945158	0.993348	0.99249	0.903801	0.994994	1	0.996254	0.927201	1	0.999322	0.990438	0.953928	0.998498	0.970374	-0.200372		-435.055	-126.306			0.000450492			-0.0123267			-1.88628			0.113635
LCL|PMCHR05	15433812	0.402878	0.513012	0.459228	0.909103	0.998586	0.15432	0.789174	0.927491	0.908216	0.748754	0.232197	0.742048	0.663096	0.920224	0.771395	0.332861	0.912548	0.983152	0.970167	0.993817	1	0.789243	0.994994	1	0.996254	0.927201	1	0.999322	0.990438	0.953928	0.998498	0.993581	-0.143859		-359.536	-109.358			0.000140629			0.00028794			-3.40801			0.113635
LCL|PMCHR05	15500567	0.590221	0.43682	0.579607	0.0511026	0.140688	0.0945042	0.880319	0.279573	0.0653031	0.81802	0.168851	0.228431	0.863092	0.264437	0.681637	0.525039	0.927752	0.969991	0.985861	0.965222	0.764536	0.757011	0.994994	0.958917	0.996254	0.922998	0.880058	0.999322	0.905985	0.96179	0.998498	0.993581	0.124957		572.037	111.73			-0.00319194			0.282798			-4.24564			-0.126428
LCL|PMCHR05	15980934	0.390468	0.642726	0.570627	0.758295	0.322744	0.282798	0.946017	0.123046	0.77485	0.377235	0.0302149	0.781632	0.170175	0.471549	0.769582	0.256621	0.912548	1	0.985861	0.993348	0.872216	0.835892	0.994994	0.947712	0.996254	0.653941	1	0.95794	0.981626	0.93716	0.998498	0.970374	0.124145		-217.342	-71.2017			-0.000318493			0.117792			-2.26957			0.0263349
LCL|PMCHR05	15981029	0.390468	0.642726	0.570627	0.758295	0.322744	0.282798	0.946017	0.123046	0.77485	0.377235	0.0302149	0.781632	0.170175	0.471549	0.769582	0.256621	0.912548	1	0.985861	0.993348	0.872216	0.835892	0.994994	0.947712	0.996254	0.653941	1	0.95794	0.981626	0.93716	0.998498	0.970374	0.124145		-217.342	-71.2017			-0.000318493			0.117792			-2.26957			0.0263349
LCL|PMCHR05	16079577	0.21011	0.966008	0.832545	0.264312	0.173509	0.0817823	0.65362	0.120063	0.393405	0.528157	0.107166	0.93406	0.507054	0.52492	0.778164	0.0742963	0.848059	1	0.985861	0.981438	0.782026	0.757011	0.994994	0.947712	0.996254	0.881874	1	0.999322	0.983002	0.940944	0.998498	0.930143	-0.212522		24.4715	32.0716			0.001351			-0.188034			3.63317			-0.210732
LCL|PMCHR05	17340536	0.428521	0.325961	0.301594	0.943681	0.467741	0.769615	0.165963	0.931635	0.725855	0.157304	0.10534	0.8418	0.320276	0.424977	0.571014	0.605999	0.912548	0.931705	0.945158	0.993817	0.915299	0.96214	0.994994	1	0.996254	0.881874	1	0.998021	0.97581	0.90141	0.998498	0.993581	0.139175		540.924	153.592			-8.8941e-05			0.113528			0.635659			0.690752
LCL|PMCHR05	17428611	0.183808	0.0696657	0.0661919	0.370658	0.338111	0.294102	0.0879942	0.56216	0.994725	0.086254	0.103849	0.914078	0.0254619	0.0110429	0.305458	0.0719809	0.848059	0.896011	0.908157	0.981438	0.876908	0.835892	0.994994	1	0.999282	0.881874	1	0.95794	0.692381	0.884388	0.992944	0.930143	0.257968		-1063.58	-292.072			0.00124304			-0.169528			-2.34015			-0.941374
LCL|PMCHR05	17428667	0.183808	0.0696657	0.0661919	0.370658	0.338111	0.294102	0.0879942	0.56216	0.994725	0.086254	0.103849	0.914078	0.0254619	0.0110429	0.305458	0.0719809	0.848059	0.896011	0.908157	0.981438	0.876908	0.835892	0.994994	1	0.999282	0.881874	1	0.95794	0.692381	0.884388	0.992944	0.930143	0.257968		-1063.58	-292.072			0.00124304			-0.169528			-2.34015			-0.941374
LCL|PMCHR05	17524691	0.894287	0.190744	0.173855	0.754429	0.563576	0.205594	0.167831	0.768669	0.41308	0.116787	0.137995	0.666461	0.674165	0.0204066	0.33698	0.287924	0.981427	0.931705	0.945158	0.993348	0.937526	0.831947	0.994994	1	0.996254	0.893767	1	0.999322	0.713691	0.901151	0.997462	0.993581	0.0282949		-860.313	-241.802			0.000477834			-0.112074			-3.10285			-0.829061
LCL|PMCHR05	17779588	0.35738	0.204674	0.151105	0.613581	0.760282	0.0198428	0.21271	0.544977	0.0773415	0.314834	0.197234	0.538475	0.734682	0.0984898	0.441218	0.776918	0.912548	0.931705	0.945158	0.9895	0.961201	0.749338	0.994994	1	0.996254	0.927201	1	0.999322	0.798222	0.930319	0.997462	0.993581	0.142896		-608.117	-185.18			-0.000561007			-0.0414866			-4.02643			-0.56698
LCL|PMCHR05	17779660	0.35738	0.204674	0.151105	0.613581	0.760282	0.0198428	0.21271	0.544977	0.0773415	0.314834	0.197234	0.538475	0.734682	0.0984898	0.441218	0.776918	0.912548	0.931705	0.945158	0.9895	0.961201	0.749338	0.994994	1	0.996254	0.927201	1	0.999322	0.798222	0.930319	0.997462	0.993581	0.142896		-608.117	-185.18			-0.000561007			-0.0414866			-4.02643			-0.56698
LCL|PMCHR05	18470793	0.141513	0.402046	0.42321	0.465657	0.0904232	0.685794	0.175397	0.555399	0.0372055	0.449033	0.181944	0.826701	0.938489	0.636399	0.876525	0.259677	0.825058	0.956877	0.952421	0.981438	0.751371	0.954558	0.994994	1	0.996254	0.927201	1	0.999322	0.990438	0.940944	0.999162	0.972914	0.224685		-405.882	-105.144			0.000799418			0.232542			0.717519			-0.575669
LCL|PMCHR05	19436306	0.595826	0.721136	0.717905	0.993714	0.0677684	0.203013	0.869747	0.847795	0.688409	0.845757	0.655481	0.19955	0.39538	0.0598907	0.51172	0.225731	0.927752	1	0.985861	0.998297	0.751371	0.831947	0.994994	1	0.996254	0.993323	0.880058	0.998021	0.754617	0.970027	0.997462	0.970374	-0.0900323		198.132	54.0565			-9.57956e-06			-0.249423			2.73111			0.0719327
LCL|PMCHR05	19481944	0.0630451	0.639679	0.713542	0.393864	0.303113	0.564979	0.170629	0.261237	0.119525	0.0440746	0.991152	0.495192	0.20625	0.812465	0.953043	0.42363	0.779576	1	0.985861	0.981438	0.870075	0.924375	0.994994	0.947712	0.996254	1	1	0.95794	0.990438	0.884388	0.999162	0.993581	0.298964		-245.738	-52.4073			0.000986383			0.138945			-1.05292			-0.618242
LCL|PMCHR05	19481975	0.125907	0.341956	0.408222	0.240557	0.841684	0.636403	0.383228	0.724797	0.328725	0.174229	0.950308	0.745942	0.469456	0.978863	0.815063	0.303291	0.825058	0.931705	0.948839	0.981438	0.974624	0.947387	0.994994	1	0.996254	1	1	0.999322	0.999624	0.90141	0.998498	0.993581	-0.243795		476.938	113.07			-0.00133647			-0.026714			0.857884			0.387149
LCL|PMCHR05	20208127	0.498595	0.743	0.570603	0.128063	0.537894	0.0864237	0.770621	0.330126	0.376883	0.468478	0.405149	0.600417	0.492512	0.644356	0.63727	0.568577	0.925085	1	0.985861	0.981438	0.937526	0.757011	0.994994	1	0.996254	0.961467	1	0.999322	0.990438	0.940944	0.998498	0.993581	-0.11864		188.445	86.342			0.00189249			0.0931314			3.44231			-0.130091
LCL|PMCHR05	20855288	0.568779	0.874694	0.852945	0.907569	0.111495	0.605307	0.849036	0.853401	0.0876058	0.359848	0.223596	0.143474	0.311543	0.0132353	0.632801	0.606796	0.927752	1	0.985861	0.993817	0.751371	0.935897	0.994994	1	0.996254	0.927201	0.852043	0.998021	0.692381	0.93716	0.998498	0.993581	0.10221		94.3249	29.7601			-0.000149148			0.23534			-1.05503			-0.0910079
LCL|PMCHR05	21270751	0.590988	0.97105	0.846608	0.269646	0.268383	0.364304	0.547897	0.529794	0.520539	0.976528	0.664793	0.642053	0.954163	0.768987	0.177932	0.332773	0.927752	1	0.985861	0.981438	0.838281	0.877002	0.994994	1	0.996254	0.993323	1	0.999322	0.990438	1	0.878587	0.993581	0.108269		-24.737	-34.8607			-0.00158476			0.179011			-2.09427			0.346709
LCL|PMCHR05	21860237	0.914039	0.0144999	0.0229433	0.00584338	0.410912	0.68816	0.923669	0.380993	0.0978502	0.923204	0.647769	0.266365	0.375954	0.745495	0.511336	0.768722	0.987173	0.896011	0.879034	0.715346	0.892901	0.954558	0.994994	1	0.996254	0.993323	0.884008	0.998021	0.990438	0.987423	0.997462	0.993581	0.011933		795.742	202.525			-0.0021216			0.0930832			-0.688207			-0.03217
LCL|PMCHR05	21882908	0.212353	0.994686	0.94777	0.699475	0.594372	0.054134	0.891787	0.0819299	0.620881	0.557978	0.812033	0.393095	0.600833	0.00269161	0.425326	0.336882	0.848059	1	0.985861	0.9895	0.937526	0.757011	0.994994	0.947712	0.996254	0.993747	0.961497	0.999322	0.538322	0.950118	0.997462	0.993581	0.502114		-9.12352	-23.9426			-0.00111432			-0.19091			9.17888			-0.170474
LCL|PMCHR05	22141205	0.120089	0.251801	0.185046	0.53393	0.629615	0.854498	0.333056	0.406153	0.914761	0.0416731	0.989568	0.308465	0.697528	0.639408	0.662228	0.396586	0.825058	0.931705	0.945158	0.981438	0.941619	0.980303	0.994994	1	0.996254	1	0.905723	0.999322	0.990438	0.884388	0.998498	0.993581	0.310382		-713.689	-221.774			-0.000891738			-0.0940466			-0.567827			0.590545
LCL|PMCHR05	22141277	0.150441	0.67247	0.532283	0.21858	0.317121	0.533549	0.951022	0.335642	0.249492	0.859426	0.736242	0.462724	0.200621	0.0388147	0.965048	0.946439	0.828453	1	0.985861	0.981438	0.870856	0.911417	0.994994	1	0.996254	0.993323	0.994833	0.95794	0.740398	0.974018	0.999162	0.994212	0.295312		-283.183	-111.31			-0.0018038			-0.174885			1.60468			-0.0405458
LCL|PMCHR05	22141278	0.106589	0.0275689	0.0225665	0.385684	0.607957	0.728239	0.944246	0.222464	0.494455	0.66166	0.687609	0.720865	0.15754	0.114101	0.764226	0.897155	0.805848	0.896011	0.879034	0.981438	0.937526	0.956706	0.994994	0.947712	0.996254	0.993323	1	0.95794	0.834005	0.953928	0.998498	0.993581	0.27187		-1106.35	-310.176			0.00104828			-0.0787922			-0.842455			0.0366757
LCL|PMCHR05	22141295	0.115909	0.917733	0.833274	0.299996	0.105834	0.986482	0.658341	0.638837	0.0455285	0.229904	0.246646	0.177012	0.116847	0.429104	0.522594	0.616105	0.825058	1	0.985861	0.981438	0.751371	0.99939	0.994994	1	0.996254	0.927201	0.867093	0.95794	0.97581	0.930319	0.997462	0.993581	-0.293147		64.9021	35.2015			0.00138378			-0.276093			-0.0406943			-0.258385
LCL|PMCHR05	22141310	0.106589	0.0275689	0.0225665	0.385684	0.607957	0.728239	0.794733	0.232582	0.724118	0.992547	0.362803	0.582973	0.168344	0.115488	0.764226	0.897155	0.805848	0.896011	0.879034	0.981438	0.937526	0.956706	0.994994	0.947712	0.996254	0.961467	1	0.95794	0.834005	1	0.998498	0.993581	0.27187		-1106.35	-310.176			0.00104828			-0.0787922			-0.842455			0.139206
LCL|PMCHR05	22141311	0.67082	0.851012	0.723103	0.319245	0.103229	0.394289	0.678206	0.845496	0.928244	0.521923	0.576576	0.281892	0.858302	0.360272	0.215402	0.772187	0.953458	1	0.985861	0.981438	0.751371	0.884534	0.994994	1	0.996254	0.993323	0.890305	0.999322	0.941617	0.940944	0.932963	0.993581	0.0798478		-117.333	-58.7295			-0.00133504			-0.274792			-1.96771			0.246764
LCL|PMCHR05	22141320	0.67082	0.851012	0.723103	0.319245	0.103229	0.394289	0.678206	0.845496	0.928244	0.521923	0.576576	0.281892	0.858302	0.360272	0.215402	0.772187	0.953458	1	0.985861	0.981438	0.751371	0.884534	0.994994	1	0.996254	0.993323	0.890305	0.999322	0.941617	0.940944	0.932963	0.993581	0.0798478		-117.333	-58.7295			-0.00133504			-0.274792			-1.96771			0.246764
LCL|PMCHR05	22141323	0.106589	0.0275689	0.0225665	0.385684	0.607957	0.728239	0.794733	0.232582	0.724118	0.992547	0.362803	0.582973	0.168344	0.115488	0.764226	0.897155	0.805848	0.896011	0.879034	0.981438	0.937526	0.956706	0.994994	0.947712	0.996254	0.961467	1	0.95794	0.834005	1	0.998498	0.993581	0.27187		-1106.35	-310.176			0.00104828			-0.0787922			-0.842455			0.139206
LCL|PMCHR05	22141339	0.85908	0.879	0.770262	0.386711	0.0602209	0.829432	0.820296	0.66455	0.529766	0.500578	0.752361	0.233956	0.550581	0.1004	0.292473	0.471581	0.978282	1	0.985861	0.981438	0.751371	0.974092	0.994994	1	0.996254	0.993323	0.880058	0.999322	0.798222	0.940944	0.978424	0.993581	0.0323171		-92.6243	-47.2064			-0.0011268			-0.287842			-0.4753			0.126599
LCL|PMCHR05	22141342	0.302222	0.444375	0.362285	0.559892	0.127998	0.702091	0.992218	0.754431	0.607425	0.660448	0.551632	0.477935	0.798683	0.201545	0.547154	0.771547	0.894591	0.969991	0.945158	0.981438	0.751371	0.954558	0.999991	1	0.996254	0.993323	0.999647	0.999322	0.864237	0.953928	0.998498	0.993581	0.200354		-471.538	-150.664			-0.00081017			-0.250565			-0.909708			-0.00626055
LCL|PMCHR05	22141352	0.106589	0.0275689	0.0225665	0.385684	0.607957	0.728239	0.794733	0.232582	0.724118	0.992547	0.362803	0.582973	0.168344	0.115488	0.764226	0.897155	0.805848	0.896011	0.879034	0.981438	0.937526	0.956706	0.994994	0.947712	0.996254	0.961467	1	0.95794	0.834005	1	0.998498	0.993581	0.27187		-1106.35	-310.176			0.00104828			-0.0787922			-0.842455			0.139206
LCL|PMCHR05	22141359	0.302222	0.444375	0.362285	0.559892	0.127998	0.702091	0.992218	0.754431	0.607425	0.660448	0.551632	0.477935	0.798683	0.201545	0.547154	0.771547	0.894591	0.969991	0.945158	0.981438	0.751371	0.954558	0.999991	1	0.996254	0.993323	0.999647	0.999322	0.864237	0.953928	0.998498	0.993581	0.200354		-471.538	-150.664			-0.00081017			-0.250565			-0.909708			-0.00626055
LCL|PMCHR05	22141362	0.302222	0.444375	0.362285	0.559892	0.127998	0.702091	0.992218	0.754431	0.607425	0.660448	0.551632	0.477935	0.798683	0.201545	0.547154	0.771547	0.894591	0.969991	0.945158	0.981438	0.751371	0.954558	0.999991	1	0.996254	0.993323	0.999647	0.999322	0.864237	0.953928	0.998498	0.993581	0.200354		-471.538	-150.664			-0.00081017			-0.250565			-0.909708			-0.00626055
LCL|PMCHR05	22363997	0.83747	0.213478	0.186986	0.749464	0.512832	0.0257325	0.261197	0.397915	0.497656	0.274954	0.053199	0.835115	0.869082	0.0447284	0.482673	0.932956	0.971387	0.931705	0.945158	0.993348	0.93513	0.749338	0.994994	1	0.996254	0.803399	1	0.999322	0.744857	0.930319	0.997462	0.993581	0.0298352		560.156	160.452			-0.00033302			0.0869387			3.56239			0.440717
LCL|PMCHR05	24263358	0.273332	0.879857	0.794148	0.406108	0.747033	0.325514	0.867292	0.920434	0.502081	0.256501	0.201407	0.725281	0.940896	0.922295	0.962888	0.12263	0.874145	1	0.985861	0.981438	0.959449	0.860708	0.994994	1	0.996254	0.927201	1	0.999322	0.990438	0.930319	0.999162	0.933604	-0.157517		-72.5963	-33.3819			-0.000853808			-0.0428574			-1.57856			-0.0632579
LCL|PMCHR05	25091153	0.562275	0.0700483	0.0715276	0.334073	0.662722	0.945817	0.176053	0.465553	0.218305	0.327529	0.73104	0.716496	0.825987	0.860508	0.434518	0.0198301	0.927752	0.896011	0.908157	0.981438	0.944199	0.990107	0.994994	1	0.996254	0.993323	1	0.999322	0.990438	0.930319	0.997462	0.930143	0.108792		-1025.17	-276.889			0.00129371			-0.0748752			-0.164408			-0.745859
LCL|PMCHR05	25157763	0.0623581	0.421366	0.446468	0.466452	0.0805602	0.143296	0.744296	0.998026	0.778034	0.055694	0.805022	0.253815	0.314692	0.0540417	0.724437	0.249318	0.779576	0.96861	0.970167	0.981438	0.751371	0.789243	0.994994	1	0.996254	0.993747	0.884008	0.998021	0.754617	0.884388	0.998498	0.970374	-0.231216		-318.094	-81.6535			0.000650454			0.184293			-2.14361			0.120103
LCL|PMCHR05	25669929	0.382005	0.128156	0.138625	0.281872	0.12418	0.412228	0.857427	0.986117	0.3983	0.13393	0.478439	0.105908	0.240348	0.612064	0.860021	0.650805	0.912548	0.931705	0.945158	0.981438	0.751371	0.884534	0.994994	1	0.996254	0.97512	0.852043	0.967814	0.990438	0.90141	0.998799	0.993581	0.131889		-700.563	-185.246			0.00115725			0.200832			2.1435			0.0634894
LCL|PMCHR05	26210387	0.0904465	0.352462	0.266904	0.449769	0.240911	0.156811	0.341977	0.824272	0.495093	0.645162	0.713089	0.550082	0.307852	0.402099	0.662767	0.421012	0.779576	0.943549	0.945158	0.981438	0.826881	0.789243	0.994994	1	0.996254	0.993323	1	0.994886	0.962897	0.953928	0.998498	0.993581	0.330021		-572.616	-183.38			-0.0010584			-0.202543			-3.11637			0.553038
LCL|PMCHR05	26210394	0.774253	0.195859	0.179724	0.697916	0.894777	0.0797492	0.184539	0.712611	0.685493	0.192822	0.440892	0.655075	0.343882	0.653697	0.556214	0.24376	0.969342	0.931705	0.945158	0.9895	0.987793	0.757011	0.994994	1	0.996254	0.970697	1	0.998021	0.990438	0.90141	0.998498	0.970374	-0.0360131		-501.327	-140.624			0.000349164			0.0145784			-2.75336			-0.499111
LCL|PMCHR05	27714113	0.454075	0.171673	0.150759	0.940267	0.810067	0.340187	0.00511925	0.264291	0.766376	0.4897	0.859083	0.169838	0.854173	0.228354	0.0690362	0.141983	0.912548	0.931705	0.945158	0.993817	0.966311	0.860708	0.949818	0.947712	0.996254	0.993747	0.864587	0.999322	0.882675	0.940944	0.822933	0.944977	-0.0832564		-467.108	-132.708			5.96823e-05			-0.0239208			-1.22507			-0.836998
LCL|PMCHR05	27837820	0.20236	0.721589	0.84545	0.187958	0.0901278	0.443469	0.717147	0.420547	0.764059	0.295878	0.630738	0.16555	0.236787	0.157318	0.741177	0.745501	0.848059	1	0.985861	0.981438	0.751371	0.893606	0.994994	1	0.996254	0.993323	0.855046	0.967562	0.862571	0.930319	0.998498	0.993581	0.14964		137.035	20.5005			-0.00110099			-0.17571			1.14183			-0.119539
LCL|PMCHR05	28290057	0.150367	0.816758	0.718951	0.55211	0.710402	0.24383	0.551782	0.112975	0.242041	0.188531	0.747242	0.484307	0.721886	0.814487	0.569058	0.100123	0.828453	1	0.985861	0.981438	0.944199	0.834045	0.994994	0.947712	0.996254	0.993323	1	0.999322	0.990438	0.90141	0.998498	0.930143	0.362883		-194.052	-80.2934			-0.00107616			0.083148			3.4792			-0.49053
LCL|PMCHR05	28703896	0.974441	0.0686175	0.0782201	0.157421	0.132274	0.508038	0.205955	0.87799	0.96172	0.541058	0.204632	0.84885	0.0482076	0.39749	0.750848	0.0410709	0.996901	0.896011	0.908157	0.981438	0.751371	0.903801	0.994994	1	0.996254	0.927201	1	0.95794	0.962897	0.940944	0.998498	0.930143	-0.0256095		4398.8	1157.4			-0.00805134			-1.0019			-6.58276			2.06382
LCL|PMCHR05	29372186	0.129403	0.768274	0.637287	0.226402	0.552102	0.317232	0.963101	0.818875	0.557303	0.271305	0.145155	0.691609	0.965008	0.907832	0.936167	0.079837	0.825058	1	0.985861	0.981438	0.937526	0.860708	0.996844	1	0.996254	0.893767	1	0.999322	0.990438	0.930319	0.999162	0.930143	-0.239447		-153.573	-65.3262			-0.00136482			-0.0830873			-1.77599			-0.0177947
LCL|PMCHR05	29392628	0.273332	0.879857	0.794148	0.406108	0.747033	0.325514	0.867292	0.920434	0.502081	0.256501	0.201407	0.725281	0.940896	0.922295	0.962888	0.12263	0.874145	1	0.985861	0.981438	0.959449	0.860708	0.994994	1	0.996254	0.927201	1	0.999322	0.990438	0.930319	0.999162	0.933604	-0.157517		-72.5963	-33.3819			-0.000853808			-0.0428574			-1.57856			-0.0632579
LCL|PMCHR05	29426646	0.270817	0.168044	0.161836	0.501395	0.425214	0.551126	0.00885124	0.67833	0.917363	0.779251	0.95054	0.78269	0.0475603	0.860549	0.0604175	0.795215	0.874145	0.931705	0.945158	0.981438	0.897204	0.920471	0.994994	1	0.996254	1	1	0.95794	0.990438	0.959189	0.822933	0.993581	0.271588		-1045.22	-287.281			0.00118629			0.1755			-1.71596			1.44814
LCL|PMCHR05	29853207	0.656871	0.617901	0.450493	0.0845484	0.559425	0.908019	0.0389746	0.980882	0.684607	0.133463	0.368648	0.64031	0.820367	0.913648	0.216232	0.745056	0.948158	1	0.970167	0.981438	0.937526	0.98571	0.994994	1	0.996254	0.961467	1	0.999322	0.990438	0.90141	0.932963	0.993581	0.0644037		-233.793	-93.9375			-0.00176981			-0.0707202			-0.19252			-0.804031
LCL|PMCHR05	30408124	0.168838	0.154494	0.173432	0.205789	0.884042	0.781033	0.136212	0.389272	0.316904	0.191697	0.36774	0.650184	0.377573	0.722522	0.133012	0.658078	0.848059	0.931705	0.945158	0.981438	0.985811	0.96214	0.994994	1	0.996254	0.961467	1	0.998021	0.990438	0.90141	0.842882	0.993581	-0.252611		803.337	208.782			-0.0016569			0.0237048			0.579669			-0.785822
LCL|PMCHR05	30408160	0.684149	0.576022	0.580909	0.858586	0.647178	0.92485	0.0352432	0.373231	0.523527	0.632202	0.660474	0.365345	0.555141	0.293765	0.0349565	0.719096	0.957046	0.998106	0.985861	0.993466	0.944199	0.990107	0.994994	1	0.996254	0.993323	0.944517	0.999322	0.91847	0.953928	0.822933	0.993581	0.0483739		214.025	57.0897			-0.000151791			-0.0475597			0.12503			0.662952
LCL|PMCHR05	30503082	0.21594	0.0624101	0.0512731	0.55351	0.744145	0.106085	0.766427	0.956526	0.710662	0.69638	0.926785	0.609017	0.521315	0.829177	0.643293	0.0123022	0.848059	0.896011	0.908157	0.981438	0.959449	0.757011	0.994994	1	0.996254	1	1	0.999322	0.990438	0.953928	0.998498	0.930143	0.146676		665.437	188.321			-0.000503077			0.0346591			2.46206			0.0967708
LCL|PMCHR05	32516312	0.947881	0.76618	0.745412	0.758772	0.943401	0.467665	0.76861	0.909744	0.553275	0.114291	0.93223	0.320972	0.599116	0.0370544	0.0094667	0.819443	0.996901	1	0.985861	0.993348	0.99249	0.903801	0.994994	1	0.996254	1	0.914885	0.999322	0.740398	0.901151	0.822933	0.993581	-0.00930539		139.555	40.9749			0.000313813			0.00949265			-1.13646			0.112441
LCL|PMCHR05	32567856	0.0989015	0.45276	0.354368	0.345907	0.712213	0.190555	0.600351	0.879713	0.98534	0.865208	0.641496	0.961994	0.544341	0.275196	0.960984	0.152915	0.779576	0.970209	0.945158	0.981438	0.944397	0.825435	0.994994	1	0.996254	0.993323	1	0.999322	0.905985	0.975137	0.999162	0.965552	0.1934		280.856	92.775			0.0007922			-0.0427161			1.87508			0.176195
LCL|PMCHR05	33925365	0.828589	0.194003	0.211168	0.360803	0.721969	0.114818	0.549426	0.83439	0.600206	0.434927	0.353733	0.479187	0.58087	0.986953	0.825639	0.0643577	0.970222	0.931705	0.945158	0.981438	0.949503	0.757011	0.994994	1	0.996254	0.961467	0.999647	0.999322	0.999727	0.940944	0.998498	0.930143	0.0361861		670.212	175.23			-0.0010916			-0.0528494			3.00465			-0.295602
LCL|PMCHR05	33925393	0.138374	0.227749	0.24819	0.311998	0.375872	0.00356545	0.659253	0.906075	0.84769	0.696017	0.55531	0.960742	0.221482	0.89998	0.831628	0.0864762	0.825058	0.931705	0.945158	0.981438	0.882325	0.573324	0.994994	1	0.996254	0.993323	1	0.967562	0.990438	0.953928	0.998498	0.930143	0.233794		591.353	153.741			-0.00114147			-0.135076			5.23304			-0.199986
LCL|PMCHR05	33925403	0.828589	0.194003	0.211168	0.360803	0.721969	0.114818	0.549426	0.83439	0.600206	0.434927	0.353733	0.479187	0.58087	0.986953	0.825639	0.0643577	0.970222	0.931705	0.945158	0.981438	0.949503	0.757011	0.994994	1	0.996254	0.961467	0.999647	0.999322	0.999727	0.940944	0.998498	0.930143	0.0361861		670.212	175.23			-0.0010916			-0.0528494			3.00465			-0.295602
LCL|PMCHR05	34605661	0.897385	0.705693	0.680113	0.911349	0.364194	0.722519	0.163833	0.726759	0.785123	0.0205871	0.942284	0.161736	0.565168	0.154889	0.862561	0.827327	0.982581	1	0.985861	0.993817	0.878842	0.954558	0.994994	1	0.996254	1	0.853922	0.999322	0.862571	0.884388	0.998799	0.993581	-0.0221732		212.381	62.3715			-0.000137389			0.134175			-0.737413			0.627402
LCL|PMCHR05	34648203	0.273332	0.879857	0.794148	0.406108	0.747033	0.325514	0.867292	0.920434	0.502081	0.256501	0.201407	0.725281	0.940896	0.922295	0.962888	0.12263	0.874145	1	0.985861	0.981438	0.959449	0.860708	0.994994	1	0.996254	0.927201	1	0.999322	0.990438	0.930319	0.999162	0.933604	-0.157517		-72.5963	-33.3819			-0.000853808			-0.0428574			-1.57856			-0.0632579
LCL|PMCHR05	34748956	0.182782	0.26429	0.263593	0.443457	0.658222	0.509062	0.293852	0.157184	0.0755171	0.197051	0.329947	0.266449	0.10253	0.52868	0.895197	0.20341	0.848059	0.931705	0.945158	0.981438	0.944199	0.903801	0.994994	0.947712	0.996254	0.961467	0.884008	0.95794	0.984401	0.90141	0.999162	0.969616	-0.221059		577.51	156.622			-0.000910543			-0.0647911			-1.75913			-0.460446
LCL|PMCHR05	35066605	0.148935	0.0690171	0.0711537	0.243737	0.527426	0.230568	0.993124	0.844261	0.913031	0.557415	0.924677	0.46546	0.937062	0.973911	0.948743	0.0370663	0.828453	0.896011	0.908157	0.981438	0.937526	0.834045	1	1	0.996254	1	0.994833	0.999322	0.999624	0.950118	0.999162	0.930143	-0.179276		-682.734	-183.996			0.0010344			-0.0722856			-2.18281			-0.00283336
LCL|PMCHR05	35949582	0.54668	0.0509808	0.0737133	0.0249722	0.693506	7.56084e-07	0.600137	0.680034	0.830756	0.206177	0.0815434	0.865455	0.892658	0.960118	0.751531	0.251561	0.927752	0.896011	0.908157	0.953047	0.944199	0.00182367	0.994994	1	0.996254	0.83593	1	0.999322	0.999479	0.922417	0.998498	0.970374	-0.0912259		-885.178	-221.627			0.00238097			0.066652			-9.64684			-0.247902
LCL|PMCHR05	36066269	0.273332	0.879857	0.794148	0.406108	0.747033	0.325514	0.867292	0.920434	0.502081	0.256501	0.201407	0.725281	0.940896	0.922295	0.962888	0.12263	0.874145	1	0.985861	0.981438	0.959449	0.860708	0.994994	1	0.996254	0.927201	1	0.999322	0.990438	0.930319	0.999162	0.933604	-0.157517		-72.5963	-33.3819			-0.000853808			-0.0428574			-1.57856			-0.0632579
LCL|PMCHR05	37571490	0.595228	0.115209	0.137038	0.113179	0.77549	0.78634	0.447501	0.896057	0.916682	0.350091	0.0881729	0.994326	0.959474	0.916885	0.518071	0.303247	0.927752	0.931705	0.945158	0.981438	0.963744	0.96214	0.994994	1	0.996254	0.83593	1	0.999322	0.990438	0.93716	0.997462	0.993581	-0.0834352		-753.238	-193.557			0.00176353			-0.0468198			0.949593			-0.366632
LCL|PMCHR05	38112376	0.972899	0.520597	0.499067	0.965049	0.916715	0.986641	0.0128793	0.842531	0.597477	0.740188	0.482803	0.424034	0.642654	0.524367	0.00887465	0.642164	0.996901	0.983152	0.971457	0.994375	0.991039	0.99939	0.994994	1	0.996254	0.97512	0.976857	0.999322	0.983002	0.953928	0.822933	0.993581	-0.00423805		-257.089	-72.9426			-3.927e-05			0.0113471			0.0237048			-0.82091
LCL|PMCHR05	38827013	0.96036	0.406593	0.36516	0.785607	0.651065	0.100063	0.78091	0.941423	0.379872	0.0838616	0.537463	0.889185	0.388353	0.389311	0.832429	0.0675346	0.996901	0.957619	0.945158	0.993348	0.944199	0.757011	0.994994	1	0.996254	0.993323	1	0.998021	0.962897	0.884388	0.998498	0.930143	0.00627171		331.887	97.5592			0.000246462			-0.0559845			2.3594			0.0974262
LCL|PMCHR05	40045523	0.807457	0.782991	0.759845	0.875904	0.783739	0.130126	0.461967	0.470401	0.293588	0.191686	0.769646	0.265583	0.786722	0.0472301	0.166177	0.702047	0.969342	1	0.985861	0.993817	0.963744	0.767655	0.994994	1	0.996254	0.993323	0.884008	0.999322	0.744857	0.90141	0.863832	0.993581	-0.0334895		124.854	37.244			0.000153879			0.0359211			-2.4066			0.28021
LCL|PMCHR05	40102196	0.760382	0.355823	0.224082	0.17558	0.0571994	1.9532e-05	0.530119	0.715105	0.915983	0.197324	0.756231	0.894279	0.052044	0.974313	0.889187	0.00146178	0.964943	0.946246	0.945158	0.981438	0.751371	0.0235556	0.994994	1	0.996254	0.993323	1	0.95794	0.999624	0.90141	0.999162	0.705163	0.0450871		429.435	150.861			0.00142458			0.252357			7.89038			0.256397
LCL|PMCHR05	40194286	0.487745	0.1023	0.0914614	0.52324	0.414915	0.66325	0.718771	0.851916	0.718734	0.295802	0.936008	0.427055	0.758862	0.882931	0.86165	0.00498559	0.923422	0.931705	0.908157	0.981438	0.897204	0.95136	0.994994	1	0.996254	1	0.978134	0.999322	0.990438	0.930319	0.998799	0.930143	-0.134875		-964.334	-269.662			0.000887008			-0.139774			-0.970176			-0.199639
LCL|PMCHR05	40194350	0.437992	0.0805283	0.0711888	0.539262	0.17924	0.685409	0.958831	0.676095	0.909866	0.456735	0.978711	0.376317	0.888784	0.875473	0.954648	0.00845958	0.912548	0.896011	0.908157	0.981438	0.782026	0.954558	0.996844	1	0.996254	1	0.956613	0.999322	0.990438	0.940944	0.999162	0.930143	0.146644		998.606	279.149			-0.000829952			0.220649			0.894494			0.0276529
LCL|PMCHR05	40211150	0.194687	0.471687	0.463205	0.801398	0.361564	0.184481	0.271765	0.384229	0.33672	0.993196	0.177682	0.870062	0.730701	0.262347	0.265797	0.576487	0.848059	0.982849	0.970167	0.993348	0.878842	0.821053	0.994994	1	0.996254	0.927201	1	0.999322	0.905985	1	0.95687	0.993581	0.151408		-267.923	-73.7605			0.000210705			0.0893321			1.85947			-0.353363
LCL|PMCHR05	40276126	0.122193	0.583397	0.608106	0.485536	0.787686	0.756494	0.302283	0.985688	0.94207	0.0220257	0.934796	0.555693	0.432535	0.788895	0.873788	0.428157	0.825058	1	0.985861	0.981438	0.963744	0.96214	0.994994	1	0.996254	1	1	0.998021	0.990438	0.884388	0.999162	0.993581	-0.219112		-251.341	-63.6169			0.000709483			0.0329246			-0.579564			-0.405165
LCL|PMCHR05	40367637	0.635682	0.911809	0.833894	0.43838	0.0745413	0.800396	0.823355	0.228583	0.13268	0.223572	0.493063	0.904951	0.692561	0.930101	0.14789	0.459968	0.935202	1	0.985861	0.981438	0.751371	0.964795	0.994994	0.947712	0.996254	0.981243	1	0.999322	0.993096	0.929878	0.847291	0.993581	0.11505		-90.1941	-45.4921			-0.00134467			0.358624			-0.720199			-0.154158
LCL|PMCHR05	40577758	0.255802	0.777329	0.780767	0.904073	0.301489	0.225578	0.301413	0.279176	0.527849	0.038835	0.969015	0.130666	0.617684	0.349375	0.0661771	0.401255	0.871371	1	0.985861	0.993817	0.868808	0.832332	0.994994	0.958917	0.996254	1	0.852043	0.999322	0.940796	0.884388	0.822933	0.993581	0.161763		-132.681	-35.2027			-0.000123001			0.136212			2.14619			-0.383279
LCL|PMCHR05	40950813	0.81424	0.276182	0.272974	0.703984	0.926577	0.578033	0.0287545	0.416944	0.971551	0.702328	0.471305	0.274744	0.684171	0.225107	0.0286764	0.298119	0.969342	0.931705	0.945158	0.9895	0.991319	0.927348	0.994994	1	0.996254	0.974947	0.888459	0.999322	0.875738	0.953928	0.822933	0.993581	-0.0302879		-437.848	-119.322			0.000351026			0.0104145			-0.811991			-0.748997
LCL|PMCHR05	41404514	0.915716	0.222477	0.204404	0.886326	0.639803	0.748769	0.0304816	0.645673	0.907596	0.634613	0.908157	0.211957	0.428555	0.540021	0.0252627	0.445346	0.987287	0.931705	0.945158	0.993817	0.943713	0.96214	0.994994	1	0.996254	1	0.880058	0.998021	0.989586	0.953928	0.822933	0.993581	0.0127394		-455.512	-128.102			0.000123525			0.0489737			-0.441642			-0.657119
LCL|PMCHR05	42214077	0.945243	0.372097	0.339559	0.785275	0.21182	0.478199	0.803762	0.470455	0.074155	0.36279	0.855733	0.810181	0.281024	0.242213	0.256895	0.105691	0.996901	0.951749	0.945158	0.993348	0.807293	0.903801	0.994994	1	0.996254	0.993747	1	0.975238	0.893951	0.93716	0.943028	0.930143	0.00651747		267.387	77.1604			-0.000185601			0.10554			-0.822008			-0.0681822
LCL|PMCHR05	42231144	0.878507	0.227499	0.203539	0.882091	0.0243666	0.63449	0.896191	0.896377	0.116948	0.612104	0.368925	0.869658	0.800114	0.310752	0.987774	0.391447	0.978282	0.931705	0.945158	0.993817	0.746695	0.947387	0.994994	1	0.996254	0.961467	1	0.999322	0.923059	0.953928	0.999162	0.993581	0.025089		614.545	174.911			-0.000174674			0.314663			0.945642			0.0546129
LCL|PMCHR05	42231408	0.878507	0.227499	0.203539	0.882091	0.0243666	0.63449	0.896191	0.896377	0.116948	0.612104	0.368925	0.869658	0.800114	0.310752	0.987774	0.391447	0.978282	0.931705	0.945158	0.993817	0.746695	0.947387	0.994994	1	0.996254	0.961467	1	0.999322	0.923059	0.953928	0.999162	0.993581	0.025089		614.545	174.911			-0.000174674			0.314663			0.945642			0.0546129
LCL|PMCHR05	42231431	0.878507	0.227499	0.203539	0.882091	0.0243666	0.63449	0.896191	0.896377	0.116948	0.612104	0.368925	0.869658	0.800114	0.310752	0.987774	0.391447	0.978282	0.931705	0.945158	0.993817	0.746695	0.947387	0.994994	1	0.996254	0.961467	1	0.999322	0.923059	0.953928	0.999162	0.993581	-0.025089		-614.545	-174.911			0.000174674			-0.314663			-0.945642			-0.0546129
LCL|PMCHR05	42255413	0.557957	0.204478	0.181385	0.97767	0.364362	0.165773	0.250056	0.539499	0.210193	0.0315008	0.461047	0.578515	0.48739	0.30864	0.590852	0.844983	0.927752	0.931705	0.945158	0.994971	0.878842	0.799633	0.994994	1	0.996254	0.972068	1	0.999322	0.923059	0.884388	0.998498	0.993581	0.0833048		-557.008	-158.509			-2.85051e-05			-0.109419			-2.17664			-0.411596
LCL|PMCHR05	42255571	0.557957	0.204478	0.181385	0.97767	0.364362	0.165773	0.250056	0.539499	0.210193	0.0315008	0.461047	0.578515	0.48739	0.30864	0.590852	0.844983	0.927752	0.931705	0.945158	0.994971	0.878842	0.799633	0.994994	1	0.996254	0.972068	1	0.999322	0.923059	0.884388	0.998498	0.993581	0.0833048		-557.008	-158.509			-2.85051e-05			-0.109419			-2.17664			-0.411596
LCL|PMCHR05	43132485	0.142192	0.200269	0.194909	0.594559	0.0508737	0.408534	0.501529	0.959433	0.704646	0.022481	0.065911	0.0997441	0.51331	0.811035	0.973082	0.0146839	0.825058	0.931705	0.945158	0.9895	0.751371	0.884534	0.994994	1	0.996254	0.83593	0.852043	0.999322	0.990438	0.884388	0.999162	0.930143	0.238089		-643.247	-176.291			0.000619685			0.269667			1.54802			0.294905
LCL|PMCHR05	44088380	0.30652	0.188479	0.269028	0.0246415	0.14852	0.960369	0.832846	0.0309712	0.530644	0.00692499	0.625585	0.0433003	1.48341e-05	0.438024	0.905088	0.6151	0.89724	0.931705	0.945158	0.953047	0.775907	0.995892	0.994994	0.947712	0.996254	0.993323	0.852043	0.01789	0.975932	0.884388	0.999162	0.993581	0.208255		-825.551	-189.85			0.00321292			0.269397			-0.116794			0.10527
LCL|PMCHR05	44260761	0.284925	0.619602	0.630047	0.611283	0.282646	0.130294	0.88855	0.0895878	0.376095	0.463806	0.022881	0.413998	0.258069	0.319566	0.700292	0.26176	0.883893	1	0.985861	0.9895	0.844555	0.767655	0.994994	0.947712	0.996254	0.653941	0.971831	0.975238	0.928666	0.940944	0.998498	0.972914	0.182892		-274.659	-72.0163			0.000622346			0.182047			3.0112			0.0687235
LCL|PMCHR05	44260919	0.339542	0.677131	0.695862	0.638172	0.39783	0.071072	0.909648	0.108417	0.282712	0.583943	0.0181818	0.467058	0.431183	0.392659	0.774628	0.406407	0.912548	1	0.985861	0.9895	0.882845	0.757011	0.994994	0.947712	0.996254	0.592628	0.99518	0.998021	0.962897	0.953928	0.998498	0.993581	0.169722		-240.803	-61.1116			0.000598126			0.143921			3.8239			-0.057364
LCL|PMCHR05	44911153	0.412874	0.774736	0.797084	0.861559	0.710608	0.219933	0.691743	0.959861	0.783577	0.777764	0.80079	0.335005	0.935554	0.662245	0.0791731	0.46144	0.912548	1	0.985861	0.993466	0.944199	0.831947	0.994994	1	0.996254	0.993747	0.931433	0.999322	0.990438	0.958824	0.822933	0.993581	0.09978		-114.775	-27.8608			0.00015218			-0.0421175			-1.71613			-0.133825
LCL|PMCHR05	45045432	0.214368	0.611677	0.622676	0.616609	0.67048	0.516343	0.901901	0.300755	0.300152	0.165413	0.997193	0.653659	0.165805	0.0967561	0.179964	0.941163	0.848059	1	0.985861	0.9895	0.944199	0.90467	0.994994	0.981626	0.996254	1	1	0.95794	0.798222	0.90141	0.878587	0.993908	0.150387		-198.926	-52.1094			0.000434556			0.041967			-0.927395			-0.03997
LCL|PMCHR05	45773844	0.443617	0.101841	0.135456	0.0436115	0.0917486	0.914633	0.567318	0.410544	0.271107	0.284783	0.158095	0.566616	0.904748	0.265615	0.0947318	0.840315	0.912548	0.931705	0.945158	0.953047	0.751371	0.986856	0.994994	1	0.996254	0.89513	1	0.999322	0.905985	0.930319	0.841496	0.993581	0.155449		1007.98	250.999			-0.00288397			0.303174			0.250481			-0.333687
LCL|PMCHR05	47789373	0.513318	0.935214	0.894059	0.701794	0.744113	0.98157	0.225321	0.732429	0.979142	0.741769	0.197599	0.796462	0.807864	0.37863	0.729248	0.29491	0.927752	1	0.985861	0.9895	0.959449	0.99939	0.994994	1	0.996254	0.927201	1	0.999322	0.955256	0.953928	0.998498	0.993581	0.0725261		30.3386	13.2929			0.000304041			0.0342143			0.0296779			0.40378
LCL|PMCHR05	48013922	0.397656	0.659045	0.79385	0.102286	0.204325	0.706458	0.9143	0.991553	0.593557	0.315396	0.927809	0.995745	0.846603	0.998441	0.649513	0.337696	0.912548	1	0.985861	0.981438	0.803965	0.954558	0.994994	1	0.996254	1	1	0.999322	1	0.930319	0.998498	0.993581	0.180842		306.301	49.6659			-0.00247476			-0.234608			-0.910988			-0.0698734
LCL|PMCHR05	48076169	0.693485	0.739152	0.707975	0.948131	0.360658	0.823814	0.125524	0.86273	0.420577	0.158636	0.0333926	0.632849	0.889352	0.722141	0.640619	0.501675	0.960685	1	0.985861	0.993817	0.878842	0.974092	0.994994	1	0.996254	0.653941	1	0.999322	0.990438	0.90141	0.998498	0.993581	-0.0603213		-167.083	-50.5057			7.13464e-05			-0.138667			0.397145			-0.737748
LCL|PMCHR05	49783349	0.390288	0.750533	0.713371	0.896606	0.58199	0.126425	0.441633	0.173428	0.408385	0.924707	0.16914	0.559425	0.116063	0.274276	0.697264	0.921055	0.912548	1	0.985861	0.993817	0.937526	0.767655	0.994994	0.947712	0.996254	0.922998	1	0.95794	0.905985	0.987423	0.998498	0.993581	0.128141		155.628	48.277			0.000138828			0.0706744			2.6847			-0.316508
LCL|PMCHR05	50524702	0.479125	0.164139	0.199931	0.156112	0.219416	0.754898	0.449572	0.514575	0.849727	0.726379	0.138879	0.842	0.509005	0.0756508	0.674249	0.218711	0.913385	0.931705	0.945158	0.981438	0.809643	0.96214	0.994994	1	0.996254	0.893767	1	0.999322	0.774614	0.953928	0.998498	0.970374	0.0706093		426.068	106.916			-0.00100495			0.107044			0.34809			0.211195
LCL|PMCHR05	51673677	0.0297862	0.0398436	0.0434716	0.17598	0.594688	0.576225	0.141782	0.50025	0.545	0.281574	0.803463	0.0962538	0.436889	0.946697	0.855419	0.466544	0.779576	0.896011	0.908157	0.981438	0.937526	0.927188	0.994994	1	0.996254	0.993747	0.852043	0.999322	0.99844	0.930319	0.998498	0.993581	0.378992		-1082.39	-289.164			0.00169737			-0.0820639			1.7819			0.627373
LCL|PMCHR05	52591772	0.231282	0.716777	0.67655	0.668962	0.456493	0.644829	0.651757	0.877392	0.967401	0.305436	0.824272	0.564622	0.630633	0.332058	0.7371	0.319863	0.865826	1	0.985861	0.9895	0.909967	0.947387	0.994994	1	0.996254	0.993747	1	0.999322	0.936487	0.930319	0.998498	0.993581	-0.251293		-249.245	-76.9703			-0.000643238			-0.130858			1.09109			0.219137
LCL|PMCHR05	52954164	0.894315	0.610736	0.616326	0.712653	0.196747	0.59576	0.0849883	0.830895	0.910989	0.897947	0.381394	0.0856147	0.0837431	0.521817	0.661515	0.560727	0.981427	1	0.985861	0.991767	0.789607	0.934063	0.994994	1	0.996254	0.961467	0.852043	0.95794	0.982768	0.98613	0.998498	0.993581	0.0187731		232.779	61.8966			-0.000373307			0.155115			-0.883323			0.682321
LCL|PMCHR05	52954566	0.219108	0.0552717	0.0515348	0.396041	0.366458	0.0602211	0.712684	0.639441	0.0207517	0.259617	0.3761	0.336415	0.304406	0.624292	0.609241	0.454814	0.84818	0.896011	0.908157	0.981438	0.880399	0.757011	0.994994	1	0.996254	0.961467	0.932681	0.990861	0.990438	0.930319	0.998498	0.993581	-0.182903		-857.523	-236.2			0.000903364			-0.12109			-3.25765			-0.1387
LCL|PMCHR05	53065932	0.588385	0.170417	0.154468	0.770932	0.790813	0.600697	0.263235	0.160037	0.80056	0.0590213	0.800627	0.00970249	0.253733	0.672049	0.36778	0.778438	0.927752	0.931705	0.945158	0.993348	0.963744	0.935569	0.994994	0.947712	0.996254	0.993747	0.852043	0.975238	0.990438	0.884388	0.997462	0.993581	-0.0862903		671.65	188.686			-0.000332389			0.03569			0.985389			0.477164
LCL|PMCHR05	53186425	0.174571	0.78492	0.779005	0.800861	0.73952	0.595583	0.651768	0.63215	0.370151	0.457137	0.330261	0.946533	0.59432	0.597532	0.823489	0.207013	0.848059	1	0.985861	0.993348	0.956932	0.934063	0.994994	1	0.996254	0.961467	1	0.999322	0.990438	0.940944	0.998498	0.970374	-0.221551		-147.127	-40.7368			0.000295447			-0.0478833			1.00419			0.190145
LCL|PMCHR05	53311931	0.629592	0.108704	0.0792342	0.881471	0.396799	0.875675	0.979524	0.452205	0.800307	0.838598	0.706099	0.57449	0.266682	0.684936	0.611967	0.13456	0.932214	0.931705	0.908157	0.993817	0.882845	0.980882	0.998568	1	0.996254	0.993323	1	0.975238	0.990438	0.966392	0.998498	0.944977	0.0692972		-700.954	-206.803			-0.000153456			0.1005			0.291034			0.0102164
LCL|PMCHR05	53311937	0.629592	0.108704	0.0792342	0.881471	0.396799	0.875675	0.979524	0.452205	0.800307	0.838598	0.706099	0.57449	0.266682	0.684936	0.611967	0.13456	0.932214	0.931705	0.908157	0.993817	0.882845	0.980882	0.998568	1	0.996254	0.993323	1	0.975238	0.990438	0.966392	0.998498	0.944977	0.0692972		-700.954	-206.803			-0.000153456			0.1005			0.291034			0.0102164
LCL|PMCHR05	53351570	0.111016	0.0870006	0.0570991	0.838751	0.909173	0.285954	0.039708	0.94938	0.677514	0.801882	0.967114	0.441734	0.64045	0.648534	0.966718	0.699578	0.823912	0.908041	0.908157	0.993466	0.990554	0.835892	0.994994	1	0.996254	1	0.98533	0.999322	0.990438	0.961357	0.999162	0.993581	0.166918		-545.041	-163.181			-0.000153315			-0.0106294			1.31271			-0.573165
LCL|PMCHR05	53442828	0.590324	0.139972	0.126321	0.900679	0.619523	0.90527	0.202443	0.866381	0.644108	0.422298	0.00963077	0.710237	0.67236	0.453982	0.109829	0.214781	0.927752	0.931705	0.945158	0.993817	0.940212	0.98571	0.994994	1	0.996254	0.527941	1	0.999322	0.981626	0.940944	0.841496	0.970374	-0.0654763		548.935	153.846			-0.000108713			-0.0529768			-0.177754			-0.425104
LCL|PMCHR05	56893650	0.00387504	0.708135	0.896485	0.0595318	0.11782	0.596375	0.674129	0.747251	0.491972	0.70505	0.577399	0.868597	0.917125	0.296525	0.433057	0.497483	0.779576	1	0.985861	0.965222	0.751371	0.934063	0.994994	1	0.996254	0.993323	1	0.999322	0.919459	0.953928	0.997462	0.993581	-0.433958		-188.219	-18.0317			0.00204818			-0.198269			-0.958323			-0.192642
LCL|PMCHR06	246949	0.395699	0.228993	0.225701	0.452501	0.497183	0.512997	0.709505	0.491249	0.0943316	0.473174	0.328294	0.270238	0.189124	0.787579	0.596864	0.325094	0.912548	0.931705	0.945158	0.981438	0.929822	0.904222	0.994994	1	0.996254	0.961467	0.888459	0.95794	0.990438	0.940944	0.998498	0.993581	0.109412		-479.992	-130.911			0.000691484			-0.0793813			1.14485			0.13281
LCL|PMCHR06	1432254	0.451725	0.0629038	0.080489	0.0554849	0.593497	0.000217763	0.370249	0.764562	0.739694	0.446502	0.163423	0.852445	0.903997	0.817678	0.126789	0.838703	0.912548	0.896011	0.908157	0.965222	0.937526	0.131311	0.994994	1	0.996254	0.909731	1	0.999322	0.990438	0.940944	0.841496	0.993581	0.12165		904.342	231.707			-0.00218406			0.17368			6.74418			-0.43544
LCL|PMCHR06	2250282	0.158369	0.00460613	0.00214305	0.818395	0.709176	0.00304736	0.456662	0.471477	0.413051	0.8482	0.994051	0.385607	0.984426	0.598234	0.799169	0.0709477	0.839729	0.896011	0.869594	0.993466	0.944199	0.525016	0.994994	1	0.996254	1	0.961497	0.999322	0.990438	0.970982	0.998498	0.930143	-0.255855		1490.41	435.07			-0.000299077			-0.0577698			-7.30001			0.399162
LCL|PMCHR06	3287866	0.473574	0.951457	0.938229	0.861807	0.475197	0.184839	0.552034	0.233875	0.535018	0.938234	0.0760638	0.237721	0.259198	0.476428	0.790449	0.923106	0.912548	1	0.985861	0.993466	0.92043	0.821053	0.994994	0.947712	0.996254	0.83593	0.880058	0.975238	0.981626	0.992989	0.998498	0.993581	0.14433		41.3452	14.1235			0.000251027			-0.140392			-3.43124			-0.292359
LCL|PMCHR06	5644551	0.146326	0.0108311	0.0140569	0.0505154	0.976266	0.603924	0.565291	0.612767	0.435257	0.953875	0.311792	0.787168	0.908946	0.432075	0.685084	0.0898096	0.825058	0.896011	0.869594	0.965222	0.999985	0.935569	0.994994	1	0.996254	0.961467	1	0.999322	0.97581	0.997256	0.998498	0.930143	0.196693		-1012.63	-266.247			0.00187315			0.00435283			1.03334			-0.236732
LCL|PMCHR06	5738235	0.055952	0.045729	0.0441588	0.292595	0.367447	0.284164	0.677029	0.979122	0.424034	0.715106	0.271497	0.830287	0.945424	0.427733	0.85453	0.38261	0.779576	0.896011	0.908157	0.981438	0.881873	0.835892	0.994994	1	0.996254	0.961467	1	0.999322	0.97581	0.953928	0.998498	0.993581	-0.259426		817.676	223.532			-0.00102655			-0.140227			2.21366			0.178442
LCL|PMCHR06	5890800	0.326656	0.299584	0.354627	0.177949	0.353552	0.0387372	0.673934	0.0632811	0.436312	0.145696	0.163635	0.458384	0.252464	0.657828	0.585719	0.133472	0.909456	0.931705	0.945158	0.981438	0.878842	0.749338	0.994994	0.947712	0.996254	0.909731	0.994833	0.975238	0.990438	0.90141	0.998498	0.944977	0.168879		-558.078	-135.589			0.00164932			0.139731			7.37324			0.193698
LCL|PMCHR06	6022638	0.155149	0.457689	0.477691	0.523822	0.780789	0.448918	0.902351	0.589972	0.260918	0.37625	0.70192	0.972404	0.849602	0.737135	0.852719	0.698213	0.839729	0.970209	0.970167	0.981438	0.963744	0.899793	0.994994	1	0.996254	0.993323	1	0.999322	0.990438	0.93716	0.998498	0.993581	-0.217712		362.441	93.8647			-0.00070005			0.0346945			-1.34056			0.0524623
LCL|PMCHR06	6773166	0.429905	0.97051	0.915269	0.596577	0.208196	0.440545	0.762736	0.948488	0.460914	0.116652	0.619094	0.992157	0.506726	0.40099	0.862234	0.426781	0.912548	1	0.985861	0.9895	0.807293	0.892188	0.994994	1	0.996254	0.993323	1	0.999322	0.962897	0.901151	0.998799	0.993581	-0.116		18.3776	14.1064			0.000556417			0.166184			-1.26419			0.126764
LCL|PMCHR06	6859596	0.131108	0.367814	0.411145	0.317307	0.261235	0.0269291	0.949662	0.0087822	0.674931	0.0725578	0.906631	0.835804	0.516334	0.514499	0.615894	0.456899	0.825058	0.951749	0.949887	0.981438	0.838142	0.749338	0.994994	0.947712	0.996254	1	1	0.999322	0.981626	0.884388	0.998498	0.993581	0.202368		-381.318	-94.5608			0.000959539			0.136982			4.84016			-0.0229751
LCL|PMCHR06	7018838	0.8753	0.537811	0.769835	0.00877225	0.110669	0.319564	0.583211	0.66154	0.00226256	0.991072	0.441979	0.155433	0.860187	0.709226	0.50694	0.796592	0.978282	0.983152	0.985861	0.953047	0.751371	0.860708	0.994994	1	0.676256	0.970697	0.853922	0.999322	0.990438	1	0.997462	0.993581	-0.0274791		346.337	45.5042			-0.00320309			0.254416			-1.92292			-0.425486
LCL|PMCHR06	7401293	0.625971	0.869745	0.911263	0.623485	0.307032	0.970594	0.412166	0.972193	0.110013	0.513235	0.900842	0.283344	0.942859	0.205765	0.145176	0.546691	0.930852	1	0.985861	0.9895	0.870856	0.99939	0.994994	1	0.996254	1	0.890305	0.999322	0.865807	0.940944	0.847291	0.993581	-0.0818048		91.7335	16.8703			-0.000589589			-0.163129			-0.0797137			0.371692
LCL|PMCHR06	8392299	0.339859	0.877413	0.918999	0.501551	0.155211	0.0501221	0.52111	0.17673	0.87035	0.653719	0.992986	0.128173	0.0601346	0.246729	0.0870438	0.711736	0.912548	1	0.985861	0.981438	0.775907	0.75453	0.994994	0.947712	0.996254	1	0.852043	0.95794	0.893951	0.953928	0.839799	0.993581	0.175902		-94.8663	-16.9238			0.000885626			-0.250075			4.86344			-0.342881
LCL|PMCHR06	8392311	0.622996	0.790784	0.845616	0.382199	0.110921	0.0220373	0.569547	0.133605	0.785547	0.719333	0.969471	0.0957825	0.0318366	0.0667706	0.0658747	0.798812	0.930152	1	0.985861	0.981438	0.751371	0.749338	0.994994	0.947712	0.996254	1	0.852043	0.95794	0.754617	0.953928	0.822933	0.993581	0.0865141		-153.992	-30.6502			0.001098			-0.266409			5.08179			-0.286332
LCL|PMCHR06	8392313	0.622996	0.790784	0.845616	0.382199	0.110921	0.0220373	0.569547	0.133605	0.785547	0.719333	0.969471	0.0957825	0.0318366	0.0667706	0.0658747	0.798812	0.930152	1	0.985861	0.981438	0.751371	0.749338	0.994994	0.947712	0.996254	1	0.852043	0.95794	0.754617	0.953928	0.822933	0.993581	0.0865141		-153.992	-30.6502			0.001098			-0.266409			5.08179			-0.286332
LCL|PMCHR06	8392316	0.622996	0.790784	0.845616	0.382199	0.110921	0.0220373	0.569547	0.133605	0.785547	0.719333	0.969471	0.0957825	0.0318366	0.0667706	0.0658747	0.798812	0.930152	1	0.985861	0.981438	0.751371	0.749338	0.994994	0.947712	0.996254	1	0.852043	0.95794	0.754617	0.953928	0.822933	0.993581	0.0865141		-153.992	-30.6502			0.001098			-0.266409			5.08179			-0.286332
LCL|PMCHR06	8392319	0.622996	0.790784	0.845616	0.382199	0.110921	0.0220373	0.569547	0.133605	0.785547	0.719333	0.969471	0.0957825	0.0318366	0.0667706	0.0658747	0.798812	0.930152	1	0.985861	0.981438	0.751371	0.749338	0.994994	0.947712	0.996254	1	0.852043	0.95794	0.754617	0.953928	0.822933	0.993581	0.0865141		-153.992	-30.6502			0.001098			-0.266409			5.08179			-0.286332
LCL|PMCHR06	8392346	0.622996	0.790784	0.845616	0.382199	0.110921	0.0220373	0.569547	0.133605	0.785547	0.719333	0.969471	0.0957825	0.0318366	0.0667706	0.0658747	0.798812	0.930152	1	0.985861	0.981438	0.751371	0.749338	0.994994	0.947712	0.996254	1	0.852043	0.95794	0.754617	0.953928	0.822933	0.993581	0.0865141		-153.992	-30.6502			0.001098			-0.266409			5.08179			-0.286332
LCL|PMCHR06	8392350	0.622996	0.790784	0.845616	0.382199	0.110921	0.0220373	0.569547	0.133605	0.785547	0.719333	0.969471	0.0957825	0.0318366	0.0667706	0.0658747	0.798812	0.930152	1	0.985861	0.981438	0.751371	0.749338	0.994994	0.947712	0.996254	1	0.852043	0.95794	0.754617	0.953928	0.822933	0.993581	0.0865141		-153.992	-30.6502			0.001098			-0.266409			5.08179			-0.286332
LCL|PMCHR06	8602948	0.289918	0.258145	0.323947	0.104359	0.199456	0.110027	0.811293	0.201122	0.661509	0.131317	0.155532	0.860255	0.847714	0.706095	0.278607	0.0222017	0.883893	0.931705	0.945158	0.981438	0.796502	0.757011	0.994994	0.947712	0.996254	0.893767	1	0.999322	0.990438	0.90141	0.963882	0.930143	0.148067		-492.12	-117.082			0.00161098			-0.167997			3.99179			0.0932055
LCL|PMCHR06	8602967	0.289918	0.258145	0.323947	0.104359	0.199456	0.110027	0.811293	0.201122	0.661509	0.131317	0.155532	0.860255	0.847714	0.706095	0.278607	0.0222017	0.883893	0.931705	0.945158	0.981438	0.796502	0.757011	0.994994	0.947712	0.996254	0.893767	1	0.999322	0.990438	0.90141	0.963882	0.930143	-0.148067		492.12	117.082			-0.00161098			0.167997			-3.99179			-0.0932055
LCL|PMCHR06	8648701	0.0689164	0.122555	0.165379	0.0578488	0.396713	0.572294	0.718024	0.214107	0.817672	0.106367	0.132771	0.83268	0.525233	0.997434	0.599754	0.0867157	0.779576	0.931705	0.945158	0.965222	0.882845	0.925803	0.994994	0.947712	0.996254	0.893767	1	0.999322	1	0.884388	0.998498	0.930143	0.246514		-642.455	-157.565			0.00182692			-0.105515			1.31642			0.137173
LCL|PMCHR06	8805847	0.192773	0.74592	0.743525	0.83047	0.542556	0.490511	0.324693	0.709489	0.384156	0.451793	0.0957723	0.869327	0.548011	0.00887164	0.958967	0.759996	0.848059	1	0.985861	0.993466	0.937526	0.903801	0.994994	1	0.996254	0.865452	1	0.999322	0.692381	0.940944	0.999162	0.993581	-0.191259		-156.378	-42.5581			0.000225603			-0.0716121			1.14207			-0.409878
LCL|PMCHR06	8856380	0.140452	0.377694	0.373738	0.56456	0.315329	0.388748	0.488331	0.387817	0.571936	0.314069	0.509165	0.480211	0.11852	0.826631	0.611679	0.492213	0.825058	0.956877	0.945158	0.985325	0.870856	0.884534	0.994994	1	0.996254	0.991467	0.999647	0.95794	0.990438	0.930319	0.998498	0.993581	-0.195126		-369.133	-100.663			0.000547214			-0.136313			-1.67214			0.272516
LCL|PMCHR06	8864642	0.266977	0.206684	0.217526	0.340616	0.33365	0.353679	0.671727	0.210791	0.549349	0.491761	0.355062	0.42088	0.109477	0.450098	0.764363	0.53254	0.871378	0.931705	0.945158	0.981438	0.873612	0.877002	0.994994	0.947712	0.996254	0.961467	0.971831	0.95794	0.978395	0.940944	0.998498	0.993581	-0.263797		-927.604	-245.789			0.00161725			-0.225287			-2.92629			0.308861
LCL|PMCHR06	8864824	0.266977	0.206684	0.217526	0.340616	0.33365	0.353679	0.671727	0.210791	0.549349	0.491761	0.355062	0.42088	0.109477	0.450098	0.764363	0.53254	0.871378	0.931705	0.945158	0.981438	0.873612	0.877002	0.994994	0.947712	0.996254	0.961467	0.971831	0.95794	0.978395	0.940944	0.998498	0.993581	-0.263797		-927.604	-245.789			0.00161725			-0.225287			-2.92629			0.308861
LCL|PMCHR06	8864938	0.0958873	0.648342	0.721468	0.315015	0.315707	0.776712	0.953042	0.0603548	0.798728	0.519565	0.966717	0.812524	0.375885	0.77282	0.301522	0.766118	0.779576	1	0.985861	0.981438	0.870856	0.96214	0.994994	0.947712	0.996254	1	1	0.998021	0.990438	0.940944	0.992692	0.993581	-0.332715		-297.057	-63.1437			0.00143927			0.208241			0.737108			-0.0318915
LCL|PMCHR06	9661583	0.961466	0.538406	0.629879	0.257183	0.0107631	0.707461	0.275099	0.0901055	0.32946	0.411092	0.0225298	0.0159142	0.957076	0.856956	0.571819	0.378146	0.996901	0.983152	0.985861	0.981438	0.746695	0.954558	0.994994	0.947712	0.996254	0.653941	0.852043	0.999322	0.990438	0.938084	0.998498	0.993581	-0.00813122		332.733	71.047			-0.00136234			-0.351431			0.747291			-0.452276
LCL|PMCHR06	9663789	0.695673	0.322189	0.383797	0.117693	0.985766	0.228118	0.93193	0.978959	0.692004	0.180397	0.808566	0.493713	0.220215	0.750834	0.856494	0.668084	0.960685	0.931705	0.945158	0.981438	1	0.834034	0.994994	1	0.996254	0.993747	1	0.967562	0.990438	0.90141	0.998498	0.993581	0.0530027		-420.263	-100.698			0.00150382			-0.00203088			-1.87475			-0.03141
LCL|PMCHR06	11915122	0.162532	0.107776	0.0995617	0.524871	0.462346	0.506519	0.744988	0.857488	0.709791	0.304266	0.943206	0.645537	0.777073	0.122116	0.920768	0.185324	0.843068	0.931705	0.921313	0.981438	0.912586	0.903801	0.994994	1	0.996254	1	1	0.999322	0.858729	0.930319	0.999162	0.969616	-0.244484		858.326	238.067			-0.000798021			-0.113382			1.45486			-0.161246
LCL|PMCHR06	12597566	0.201243	0.286037	0.231882	0.970952	0.97769	0.756572	0.920051	0.0797537	0.171476	0.368693	0.304597	0.608853	0.839495	0.789413	0.691048	0.547066	0.848059	0.931705	0.945158	0.994971	0.999985	0.96214	0.994994	0.947712	0.996254	0.961467	1	0.999322	0.990438	0.93716	0.998498	0.993581	0.182165		-475.148	-143.308			-3.72475e-05			-0.00333092			0.654996			0.0378758
LCL|PMCHR06	13041899	0.13067	0.304546	0.283678	0.599703	0.672005	0.188574	0.72196	0.234552	0.437442	0.34432	0.407491	0.353183	0.503814	0.310731	0.757475	0.558836	0.825058	0.931705	0.945158	0.9895	0.944199	0.824791	0.994994	0.947712	0.996254	0.961467	0.944517	0.999322	0.923059	0.93716	0.998498	0.993581	-0.210437		448.426	126.486			-0.000524659			0.0492363			-2.46894			-0.133321
LCL|PMCHR06	13417227	0.973069	0.858564	0.969501	0.331197	0.657915	0.105986	0.653028	0.529347	0.937494	0.673725	0.655637	0.19389	0.257763	0.443343	0.543699	0.75715	0.996901	1	0.990644	0.981438	0.944199	0.757011	0.994994	1	0.996254	0.993323	0.877117	0.975238	0.975932	0.953928	0.998498	0.993581	0.00754671		132.945	7.79261			-0.00155418			-0.0865755			-4.0817			-0.22774
LCL|PMCHR06	14675773	0.423544	0.484138	0.403561	0.645491	0.513648	0.432739	0.672193	0.905335	0.430423	0.563605	0.369876	0.783379	0.595231	0.597302	0.461747	0.0713103	0.912548	0.983152	0.945877	0.9895	0.93513	0.884534	0.994994	1	0.996254	0.961467	1	0.999322	0.990438	0.952318	0.997462	0.930143	-0.098119		273.299	87.5094			0.00040357			-0.0712434			-1.22476			0.15285
LCL|PMCHR06	14906635	0.42093	0.387589	0.352935	0.848539	0.913818	0.158773	0.870427	0.132179	0.197932	0.890438	0.165828	0.955515	0.605363	0.043282	0.428157	0.0938824	0.912548	0.956877	0.945158	0.993466	0.990554	0.789243	0.994994	0.947712	0.996254	0.915281	1	0.999322	0.740398	0.98417	0.997462	0.930143	-0.13481		456.422	132.3			-0.000229083			0.0153223			-2.8508			-0.0710071
LCL|PMCHR06	15880023	0.273623	0.4725	0.364864	0.459705	0.106459	0.249441	0.890416	0.242826	0.708878	0.0850756	0.132388	0.564568	0.458081	0.428687	0.722932	0.257051	0.874145	0.982849	0.945158	0.981438	0.751371	0.834045	0.994994	0.947712	0.996254	0.893767	1	0.999322	0.97581	0.884388	0.998498	0.970374	-0.153486		320.797	108.244			0.000741288			-0.196545			1.90062			0.0516928
LCL|PMCHR06	16268699	0.407897	0.0366443	0.0383905	0.354971	0.672234	0.768224	0.259137	0.968214	0.495443	0.0675541	0.798497	0.481423	0.590792	0.230299	0.581303	0.388262	0.912548	0.896011	0.908157	0.981438	0.944199	0.96214	0.994994	1	0.996254	0.993747	0.999647	0.999322	0.886201	0.884388	0.998498	0.993581	-0.120236		904.752	243.658			-0.000959004			-0.0517941			0.502004			0.431316
LCL|PMCHR06	17778393	0.713637	0.618386	0.519831	0.544609	0.0543371	0.267356	0.472197	0.0246695	0.0631208	0.116543	0.320663	0.19407	0.833418	0.610876	0.737863	0.797268	0.960685	1	0.983673	0.981438	0.751371	0.835892	0.994994	0.947712	0.996254	0.961467	0.877117	0.999322	0.990438	0.901151	0.998498	0.993581	-0.0714903		313.835	108.413			0.000844478			0.316656			2.46299			-0.35167
LCL|PMCHR06	17796267	0.837057	0.862168	0.782295	0.767269	0.0482605	0.146854	0.186616	0.85636	0.371396	0.38113	0.649978	0.0884387	0.798674	0.544847	0.083706	0.4675	0.971387	1	0.985861	0.993348	0.751371	0.789243	0.994994	1	0.996254	0.993323	0.852043	0.999322	0.989586	0.93716	0.832421	0.993581	-0.0413913		116.5	49.4461			0.000427086			0.328486			-3.19766			0.648127
LCL|PMCHR06	19497820	0.722295	0.365514	0.432477	0.137364	0.977023	0.0656396	0.625233	0.140291	0.0324423	0.327119	0.914357	0.195746	0.0245482	0.253954	0.471945	0.373957	0.960685	0.949017	0.960699	0.981438	0.999985	0.757011	0.994994	0.947712	0.996254	1	0.877365	0.95794	0.893951	0.930319	0.997462	0.993581	-0.0533219		427.458	100.989			-0.00158302			0.00369351			-3.47874			0.196717
LCL|PMCHR06	20019557	0.704099	0.123577	0.147117	0.104515	0.238634	0.325152	0.775818	0.393574	0.0247772	0.335916	0.952489	0.146266	0.062321	0.261456	0.796228	0.416093	0.960685	0.931705	0.945158	0.981438	0.826881	0.860708	0.994994	1	0.996254	1	0.852043	0.95794	0.905985	0.93036	0.998498	0.993581	-0.0572425		-708.138	-181.49			0.00173442			-0.156681			1.99816			0.119195
LCL|PMCHR06	20521214	0.806988	0.174005	0.208108	0.109225	0.385089	0.257559	0.967653	0.227359	0.0820586	0.76234	0.492135	0.183864	0.107869	0.159721	0.791363	0.361388	0.969342	0.931705	0.945158	0.981438	0.882325	0.835892	0.997031	0.947712	0.996254	0.981243	0.867093	0.95794	0.862571	0.953928	0.998498	0.993581	0.041692		714.092	180.022			-0.00193949			0.126537			-2.6042			0.0186565
LCL|PMCHR06	21400613	0.78101	0.403913	0.38688	0.675514	0.6983	0.672817	0.621216	0.0415874	0.257323	0.975979	0.0678988	0.11242	0.422377	0.0993476	0.442331	0.848062	0.969342	0.956877	0.945158	0.9895	0.944199	0.952182	0.994994	0.947712	0.996254	0.83593	0.852043	0.998021	0.798222	1	0.997462	0.993581	0.0436536		414.502	116.042			-0.000470897			-0.0529209			0.759977			0.20746
LCL|PMCHR06	22211104	0.390528	0.134572	0.16686	0.124342	0.561293	0.000100378	0.538388	0.0796159	0.353068	0.11122	0.0567649	0.508791	0.517543	0.709043	0.54501	0.0319639	0.912548	0.931705	0.945158	0.981438	0.937526	0.080704	0.994994	0.947712	0.996254	0.814982	1	0.999322	0.990438	0.893116	0.998498	0.930143	-0.184315		981.374	247.041			-0.0023399			-0.113735			8.68281			-0.334763
LCL|PMCHR06	22296411	0.446504	0.944851	0.7933	0.234473	0.8045	0.363078	0.738904	0.846265	0.370562	0.635815	0.852627	0.700393	0.225114	0.754794	0.108194	0.359183	0.912548	1	0.985861	0.981438	0.963744	0.877002	0.994994	1	0.996254	0.993747	1	0.967562	0.990438	0.953928	0.841496	0.993581	-0.137732		42.1644	42.1352			0.00153143			-0.0359504			1.98826			-0.171934
LCL|PMCHR06	22428952	0.466308	0.0356967	0.0424871	0.0594475	0.771975	0.087645	0.230143	0.809377	0.248605	0.325273	0.0819578	0.429049	0.0196767	0.0646148	0.211045	0.0935453	0.912548	0.896011	0.908157	0.965222	0.963744	0.757011	0.994994	1	0.996254	0.83593	0.978134	0.95794	0.754617	0.930319	0.932963	0.930143	0.169552		-1456.01	-383.006			0.00309635			-0.0610911			-4.43802			0.707581
LCL|PMCHR06	22467906	0.0478312	0.783122	0.793326	0.917182	0.432914	0.198067	0.375426	0.794683	0.881962	0.703264	0.1072	0.727877	0.544587	0.700141	0.152457	0.566171	0.779576	1	0.985861	0.993817	0.901425	0.831947	0.994994	1	0.996254	0.881874	1	0.999322	0.990438	0.953928	0.850968	0.993581	0.312785		144.632	37.1393			-0.000118775			0.1048			-2.43777			0.347777
LCL|PMCHR06	24819639	0.500498	0.868501	0.819992	0.870936	0.540072	0.212931	0.337716	0.700435	0.736774	0.458549	0.65079	0.650209	0.0249264	0.688166	0.564256	0.521719	0.926834	1	0.985861	0.993817	0.937526	0.831947	0.994994	1	0.996254	0.993323	1	0.95794	0.990438	0.940944	0.998498	0.993581	-0.119063		-97.4802	-35.8524			-0.000205607			-0.0912438			-2.42708			0.439323
LCL|PMCHR06	24819640	0.405202	0.682123	0.645433	0.84932	0.0549929	0.515745	0.586979	0.810394	0.958137	0.308187	0.0434548	0.41667	0.0476235	0.955461	0.928606	0.323532	0.912548	1	0.985861	0.993466	0.751371	0.90467	0.994994	1	0.996254	0.742683	0.971831	0.95794	0.999479	0.930319	0.999162	0.993581	-0.250583		401.371	121.188			0.000409587			-0.546015			2.17813			0.471977
LCL|PMCHR06	25266064	0.549773	0.602275	0.409815	0.0608088	0.212078	0.582333	0.991667	0.673728	0.246771	0.416921	0.210035	0.725956	0.720447	0.744128	0.766386	0.863483	0.927752	1	0.948839	0.965222	0.807293	0.93009	0.999991	1	0.996254	0.927201	1	0.999322	0.990438	0.940944	0.998498	0.993581	0.0677884		-190.556	-79.8727			-0.00150016			0.120785			-0.70089			0.00381227
LCL|PMCHR06	26146234	0.422972	0.450438	0.477451	0.553137	0.0300384	0.892119	0.290035	0.66726	0.087473	0.0363713	0.244245	0.275331	0.283125	0.481246	0.113801	0.528436	0.912548	0.969991	0.970167	0.981438	0.746695	0.983202	0.994994	1	0.996254	0.927201	0.888459	0.975238	0.981626	0.884388	0.841496	0.993581	-0.2954		883.286	225.396			-0.00156348			-0.784674			-0.588238			1.13822
LCL|PMCHR06	26146235	0.422972	0.450438	0.477451	0.553137	0.0300384	0.892119	0.290035	0.66726	0.087473	0.0363713	0.244245	0.275331	0.283125	0.481246	0.113801	0.528436	0.912548	0.969991	0.970167	0.981438	0.746695	0.983202	0.994994	1	0.996254	0.927201	0.888459	0.975238	0.981626	0.884388	0.841496	0.993581	-0.2954		883.286	225.396			-0.00156348			-0.784674			-0.588238			1.13822
LCL|PMCHR06	26146249	0.422972	0.450438	0.477451	0.553137	0.0300384	0.892119	0.290035	0.66726	0.087473	0.0363713	0.244245	0.275331	0.283125	0.481246	0.113801	0.528436	0.912548	0.969991	0.970167	0.981438	0.746695	0.983202	0.994994	1	0.996254	0.927201	0.888459	0.975238	0.981626	0.884388	0.841496	0.993581	-0.1477		441.643	112.698			-0.000781742			-0.392337			-0.294119			0.569112
LCL|PMCHR06	26146259	0.422972	0.450438	0.477451	0.553137	0.0300384	0.892119	0.290035	0.66726	0.087473	0.0363713	0.244245	0.275331	0.283125	0.481246	0.113801	0.528436	0.912548	0.969991	0.970167	0.981438	0.746695	0.983202	0.994994	1	0.996254	0.927201	0.888459	0.975238	0.981626	0.884388	0.841496	0.993581	-0.2954		883.286	225.396			-0.00156348			-0.784674			-0.588238			1.13822
LCL|PMCHR06	26146265	0.422972	0.450438	0.477451	0.553137	0.0300384	0.892119	0.290035	0.66726	0.087473	0.0363713	0.244245	0.275331	0.283125	0.481246	0.113801	0.528436	0.912548	0.969991	0.970167	0.981438	0.746695	0.983202	0.994994	1	0.996254	0.927201	0.888459	0.975238	0.981626	0.884388	0.841496	0.993581	-0.2954		883.286	225.396			-0.00156348			-0.784674			-0.588238			1.13822
LCL|PMCHR06	26146294	0.422972	0.450438	0.477451	0.553137	0.0300384	0.892119	0.290035	0.66726	0.087473	0.0363713	0.244245	0.275331	0.283125	0.481246	0.113801	0.528436	0.912548	0.969991	0.970167	0.981438	0.746695	0.983202	0.994994	1	0.996254	0.927201	0.888459	0.975238	0.981626	0.884388	0.841496	0.993581	-0.2954		883.286	225.396			-0.00156348			-0.784674			-0.588238			1.13822
LCL|PMCHR06	26146306	0.252622	0.590959	0.571922	0.959558	0.0270745	0.833955	0.507225	0.819466	0.0302985	0.069586	0.135147	0.213017	0.206596	0.446943	0.137514	0.925138	0.871371	1	0.985861	0.993817	0.746695	0.974092	0.994994	1	0.996254	0.893767	0.880058	0.95794	0.97736	0.884388	0.842882	0.993581	-0.23248		352.337	99.8716			7.38905e-05			-0.479677			-0.51147			0.394246
LCL|PMCHR06	26146474	0.252622	0.590959	0.571922	0.959558	0.0270745	0.833955	0.507225	0.819466	0.0302985	0.069586	0.135147	0.213017	0.206596	0.446943	0.137514	0.925138	0.871371	1	0.985861	0.993817	0.746695	0.974092	0.994994	1	0.996254	0.893767	0.880058	0.95794	0.97736	0.884388	0.842882	0.993581	-0.464961		704.674	199.743			0.000147781			-0.959355			-1.02294			0.788491
LCL|PMCHR06	26146515	0.252622	0.590959	0.571922	0.959558	0.0270745	0.833955	0.507225	0.819466	0.0302985	0.069586	0.135147	0.213017	0.206596	0.446943	0.137514	0.925138	0.871371	1	0.985861	0.993817	0.746695	0.974092	0.994994	1	0.996254	0.893767	0.880058	0.95794	0.97736	0.884388	0.842882	0.993581	-0.464961		704.674	199.743			0.000147781			-0.959355			-1.02294			0.788491
LCL|PMCHR06	26146560	0.252622	0.590959	0.571922	0.959558	0.0270745	0.833955	0.507225	0.819466	0.0302985	0.069586	0.135147	0.213017	0.206596	0.446943	0.137514	0.925138	0.871371	1	0.985861	0.993817	0.746695	0.974092	0.994994	1	0.996254	0.893767	0.880058	0.95794	0.97736	0.884388	0.842882	0.993581	-0.23248		352.337	99.8716			7.38905e-05			-0.479677			-0.51147			0.394246
LCL|PMCHR06	29589753	0.462719	0.529741	0.417041	0.397122	0.599319	0.50859	0.378583	0.951747	0.391729	0.29284	0.0325663	0.99579	0.966853	0.728767	0.213763	0.376978	0.912548	0.983152	0.950759	0.981438	0.937526	0.903801	0.994994	1	0.996254	0.653941	1	0.999322	0.990438	0.930319	0.932963	0.993581	-0.153214		419.68	144.864			0.0012613			0.0934183			1.54734			-0.44005
LCL|PMCHR06	29905971	0.530971	0.55749	0.591935	0.691371	0.122102	0.899835	0.543316	0.515633	0.381788	0.801737	0.0961614	0.301164	0.610027	0.179975	0.177413	0.397346	0.927752	0.991641	0.985861	0.9895	0.751371	0.983864	0.994994	1	0.996254	0.865452	0.90476	0.999322	0.862571	0.961357	0.878587	0.993581	-0.0738067		221.854	54.9478			-0.000334693			-0.149973			-0.179071			-0.191291
LCL|PMCHR06	30400424	0.969615	0.490087	0.368564	0.370911	0.534355	0.89706	0.216859	0.892358	0.643091	0.494513	0.0470518	0.79778	0.99118	0.940053	0.999853	0.8036	0.996901	0.983152	0.945158	0.981438	0.937526	0.983202	0.994994	1	0.996254	0.769248	1	0.999322	0.996225	0.940944	1	0.993581	0.009306		-539.139	-187.628			-0.00156491			0.131264			0.346349			0.729501
LCL|PMCHR06	32025297	0.626463	0.4673	0.416632	0.631409	0.141369	0.42547	0.867366	0.908749	0.848984	0.455483	0.300604	0.147482	0.426459	0.058019	0.153796	0.298094	0.93101	0.979258	0.950725	0.9895	0.764536	0.884534	0.994994	1	0.996254	0.961467	0.852043	0.998021	0.754617	0.940944	0.850968	0.993581	0.068117		-323.602	-97.285			-0.000480473			0.178194			1.38088			-0.0591952
LCL|PMCHR06	32498850	0.117484	0.0807644	0.0460283	0.671981	0.506035	0.757723	0.149214	0.483785	0.216681	0.716801	0.614764	0.171967	0.428406	0.0746676	0.320588	0.0787318	0.825058	0.896011	0.908157	0.9895	0.93513	0.96214	0.994994	1	0.996254	0.993323	0.864587	0.998021	0.774614	0.953928	0.997462	0.930143	0.229241		-776.194	-238.332			-0.000445631			0.0954281			0.520045			-0.598199
LCL|PMCHR06	32498865	0.117484	0.0807644	0.0460283	0.671981	0.506035	0.757723	0.149214	0.483785	0.216681	0.716801	0.614764	0.171967	0.428406	0.0746676	0.320588	0.0787318	0.825058	0.896011	0.908157	0.9895	0.93513	0.96214	0.994994	1	0.996254	0.993323	0.864587	0.998021	0.774614	0.953928	0.997462	0.930143	-0.229241		776.194	238.332			0.000445631			-0.0954281			-0.520045			0.598199
LCL|PMCHR06	32498880	0.117484	0.0807644	0.0460283	0.671981	0.506035	0.757723	0.149214	0.483785	0.216681	0.716801	0.614764	0.171967	0.428406	0.0746676	0.320588	0.0787318	0.825058	0.896011	0.908157	0.9895	0.93513	0.96214	0.994994	1	0.996254	0.993323	0.864587	0.998021	0.774614	0.953928	0.997462	0.930143	0.229241		-776.194	-238.332			-0.000445631			0.0954281			0.520045			-0.598199
LCL|PMCHR06	33387008	0.0516719	0.129352	0.096081	0.785367	0.96169	0.908472	0.109987	0.93092	0.982404	0.713534	0.23329	0.101644	0.705373	0.806532	0.153132	0.925994	0.779576	0.931705	0.915683	0.993348	0.997928	0.98571	0.994994	1	0.996254	0.927201	0.852043	0.999322	0.990438	0.953928	0.850968	0.993581	-0.319229		766.003	226.578			0.000322618			0.00711296			-0.238943			0.81078
LCL|PMCHR06	35350518	0.142508	0.00366845	0.00312465	0.292249	0.598818	0.13112	0.685034	0.806437	0.108956	0.944627	0.890134	0.566248	0.354051	0.273677	0.448117	0.227719	0.825058	0.896011	0.869594	0.981438	0.937526	0.767655	0.994994	1	0.996254	0.997961	1	0.998021	0.905985	0.996605	0.997462	0.970374	0.198597		-1138.16	-314.292			0.00102014			0.0680769			3.10401			-0.166854
LCL|PMCHR06	35350935	0.0516719	0.129352	0.096081	0.785367	0.96169	0.908472	0.109987	0.93092	0.982404	0.713534	0.23329	0.101644	0.705373	0.806532	0.153132	0.925994	0.779576	0.931705	0.915683	0.993348	0.997928	0.98571	0.994994	1	0.996254	0.927201	0.852043	0.999322	0.990438	0.953928	0.850968	0.993581	-0.319229		766.003	226.578			0.000322618			0.00711296			-0.238943			0.81078
LCL|PMCHR06	35873305	0.0954897	0.204747	0.201673	0.42907	0.669929	0.865798	0.174077	0.936032	0.816567	0.407382	0.691723	0.925414	0.94289	0.809315	0.744606	0.568953	0.779576	0.931705	0.945158	0.981438	0.944199	0.980882	0.994994	1	0.996254	0.993323	1	0.999322	0.990438	0.938084	0.998498	0.993581	0.266646		-629.527	-171.687			0.000908195			0.0674962			-0.355773			-0.657636
LCL|PMCHR06	37458871	0.315414	0.525044	0.496346	0.948309	0.912911	0.48297	0.0461965	0.744254	0.60624	0.060582	0.694515	0.138103	0.181277	0.0335496	0.209311	0.582845	0.903928	0.983152	0.970167	0.993817	0.990554	0.903801	0.994994	1	0.996254	0.993323	0.852043	0.95794	0.740398	0.884388	0.932963	0.993581	-0.131374		266.269	76.7886			6.07931e-05			0.0123294			1.03482			0.81441
LCL|PMCHR06	37471484	0.2595	0.254197	0.220983	0.933906	0.701736	0.829463	0.0614456	0.779774	0.756301	0.164615	0.73642	0.135044	0.341812	0.21559	0.2006	0.733539	0.871371	0.931705	0.945158	0.993817	0.944199	0.974092	0.994994	1	0.996254	0.993323	0.852043	0.998021	0.873639	0.90141	0.930197	0.993581	0.164101		-516.096	-149.473			-8.65335e-05			-0.0500512			-0.376283			-0.925965
LCL|PMCHR06	37489833	0.122283	0.391364	0.304149	0.456904	0.896877	0.265726	0.270697	0.273076	0.711673	0.167724	0.724898	0.0390998	0.229773	0.0149537	0.0818839	0.939618	0.825058	0.956877	0.945158	0.981438	0.987793	0.835892	0.994994	0.947712	0.996254	0.993323	0.852043	0.967562	0.692381	0.90141	0.822933	0.993581	-0.196554		345.383	111.034			0.000678874			0.0152121			1.64445			0.443577
LCL|PMCHR06	37613104	0.122283	0.391364	0.304149	0.456904	0.896877	0.265726	0.270697	0.273076	0.711673	0.167724	0.724898	0.0390998	0.229773	0.0149537	0.0818839	0.939618	0.825058	0.956877	0.945158	0.981438	0.987793	0.835892	0.994994	0.947712	0.996254	0.993323	0.852043	0.967562	0.692381	0.90141	0.822933	0.993581	-0.196554		345.383	111.034			0.000678874			0.0152121			1.64445			0.443577
LCL|PMCHR06	37613113	0.122283	0.391364	0.304149	0.456904	0.896877	0.265726	0.270697	0.273076	0.711673	0.167724	0.724898	0.0390998	0.229773	0.0149537	0.0818839	0.939618	0.825058	0.956877	0.945158	0.981438	0.987793	0.835892	0.994994	0.947712	0.996254	0.993323	0.852043	0.967562	0.692381	0.90141	0.822933	0.993581	-0.196554		345.383	111.034			0.000678874			0.0152121			1.64445			0.443577
LCL|PMCHR06	37645594	0.466739	0.560778	0.467788	0.48839	0.873016	0.719097	0.38057	0.575539	0.693532	0.230554	0.370256	0.15095	0.389329	0.180347	0.163032	0.716184	0.912548	0.992803	0.970167	0.981438	0.982304	0.954558	0.994994	1	0.996254	0.961467	0.852043	0.998021	0.862571	0.930319	0.860465	0.993581	-0.10217		262.261	87.6351			0.000695128			-0.0205289			0.621887			0.392048
LCL|PMCHR06	38404900	0.241106	0.770371	0.781491	0.694029	0.0745551	0.547988	0.0566689	0.899652	0.715406	0.293873	0.911906	0.248693	0.354023	0.65885	0.634209	0.794642	0.871371	1	0.985861	0.9895	0.751371	0.920471	0.994994	1	0.996254	1	0.884008	0.998021	0.990438	0.930319	0.998498	0.993581	0.221822		181.922	46.6501			-0.000533471			0.281751			1.28836			-0.871532
LCL|PMCHR06	38635327	0.344998	0.461202	0.56613	0.101767	0.255447	0.28656	0.418541	0.551526	0.917925	0.78879	0.85341	0.140989	0.983367	0.58565	0.7821	0.950088	0.912548	0.9707	0.985861	0.981438	0.830556	0.835892	0.994994	1	0.996254	0.993747	0.852043	0.999322	0.990438	0.959189	0.998498	0.994212	-0.214341		-531.746	-113.076			0.00263171			0.229508			-2.69718			0.421062
LCL|PMCHR06	38635332	0.344998	0.461202	0.56613	0.101767	0.255447	0.28656	0.418541	0.551526	0.917925	0.78879	0.85341	0.140989	0.983367	0.58565	0.7821	0.950088	0.912548	0.9707	0.985861	0.981438	0.830556	0.835892	0.994994	1	0.996254	0.993747	0.852043	0.999322	0.990438	0.959189	0.998498	0.994212	0.214341		531.746	113.076			-0.00263171			-0.229508			2.69718			-0.421062
LCL|PMCHR06	38857186	0.468354	0.140113	0.159808	0.176269	0.836958	0.434199	0.802249	0.131006	0.0929053	0.359549	0.14307	0.26533	0.194869	0.522758	0.942326	0.18527	0.912548	0.931705	0.945158	0.981438	0.972888	0.884534	0.994994	0.947712	0.996254	0.893767	0.884008	0.95794	0.982768	0.93716	0.999162	0.969616	-0.113766		707.764	183.393			-0.00150788			-0.0288291			-2.39182			-0.107127
LCL|PMCHR06	39280526	0.843691	0.360447	0.384449	0.45215	0.302506	0.78025	0.203204	0.881507	0.802422	0.837649	0.18511	0.0309669	0.256155	0.236015	0.47026	0.211502	0.973676	0.947679	0.945158	0.981438	0.870075	0.96214	0.994994	1	0.996254	0.927201	0.852043	0.975238	0.888841	0.966392	0.997462	0.970374	0.0247313		361.281	93.1944			-0.00067483			-0.111873			-0.479103			0.461687
LCL|PMCHR06	40670129	0.871103	0.823829	0.770971	0.695177	0.608847	0.481011	0.252383	0.523031	0.385381	0.762767	0.471253	0.255874	0.420902	0.477265	0.517991	0.526295	0.978282	1	0.985861	0.9895	0.937526	0.903801	0.994994	1	0.996254	0.974947	0.884008	0.998021	0.981626	0.953928	0.997462	0.993581	0.0240399		-109.442	-38.3098			-0.00041628			0.0689065			-1.32345			0.451081
LCL|PMCHR06	40670154	0.787487	0.756921	0.796643	0.545306	0.428104	0.863645	0.291899	0.415346	0.678372	0.996831	0.358005	0.200807	0.603329	0.302415	0.625415	0.877943	0.969342	1	0.985861	0.981438	0.90025	0.980303	0.994994	1	0.996254	0.961467	0.880058	0.999322	0.919459	1	0.998498	0.993581	-0.0390226		147.308	33.2059			-0.000626736			0.100948			-0.307984			0.407679
LCL|PMCHR06	40670157	0.819439	0.785002	0.806292	0.681587	0.564286	0.522367	0.152504	0.58272	0.69344	0.766584	0.314257	0.191256	0.555988	0.354841	0.541116	0.876901	0.969342	1	0.985861	0.9895	0.937526	0.90467	0.994994	1	0.996254	0.961467	0.87204	0.999322	0.940796	0.953928	0.998498	0.993581	-0.0325175		128.247	31.1378			-0.000418879			0.0738815			-1.11815			0.541386
LCL|PMCHR06	40670158	0.787487	0.756921	0.796643	0.545306	0.428104	0.863645	0.291899	0.415346	0.678372	0.996831	0.358005	0.200807	0.603329	0.302415	0.625415	0.877943	0.969342	1	0.985861	0.981438	0.90025	0.980303	0.994994	1	0.996254	0.961467	0.880058	0.999322	0.919459	1	0.998498	0.993581	-0.0390226		147.308	33.2059			-0.000626736			0.100948			-0.307984			0.407679
LCL|PMCHR06	40670161	0.819439	0.785002	0.806292	0.681587	0.564286	0.522367	0.152504	0.58272	0.69344	0.766584	0.314257	0.191256	0.555988	0.354841	0.541116	0.876901	0.969342	1	0.985861	0.9895	0.937526	0.90467	0.994994	1	0.996254	0.961467	0.87204	0.999322	0.940796	0.953928	0.998498	0.993581	-0.0325175		128.247	31.1378			-0.000418879			0.0738815			-1.11815			0.541386
LCL|PMCHR06	40670168	0.787487	0.756921	0.796643	0.545306	0.428104	0.863645	0.291899	0.415346	0.678372	0.996831	0.358005	0.200807	0.603329	0.302415	0.625415	0.877943	0.969342	1	0.985861	0.981438	0.90025	0.980303	0.994994	1	0.996254	0.961467	0.880058	0.999322	0.919459	1	0.998498	0.993581	0.0390226		-147.308	-33.2059			0.000626736			-0.100948			0.307984			-0.407679
LCL|PMCHR06	40711844	0.480172	0.804287	0.840908	0.724526	0.537381	0.584154	0.212175	0.82896	0.723579	0.843842	0.365812	0.736364	0.189669	0.18544	0.850465	0.708859	0.913385	1	0.985861	0.993348	0.937526	0.93009	0.994994	1	0.996254	0.961467	1	0.95794	0.862571	0.96889	0.998498	0.993581	-0.106393		-123.349	-27.0344			0.000380108			-0.0772985			0.932235			0.492915
LCL|PMCHR06	40711887	0.480172	0.804287	0.840908	0.724526	0.537381	0.584154	0.318792	0.674438	0.675418	0.834616	0.260475	0.995444	0.305213	0.199028	0.850465	0.708859	0.913385	1	0.985861	0.993348	0.937526	0.93009	0.994994	1	0.996254	0.950478	1	0.992149	0.864237	0.966392	0.998498	0.993581	0.106393		123.349	27.0344			-0.000380108			0.0772985			-0.932235			-0.395295
LCL|PMCHR06	40995709	0.81756	0.737126	0.762103	0.548164	0.0977699	0.476129	0.0937057	0.637358	0.18454	0.990385	0.963772	0.824821	0.487265	0.205344	0.664312	0.589586	0.969342	1	0.985861	0.981438	0.751371	0.903801	0.994994	1	0.996254	1	1	0.999322	0.865807	1	0.998498	0.993581	-0.0355085		169.502	41.3281			-0.000661887			-0.213032			-1.34615			0.702345
LCL|PMCHR06	41161064	0.0319217	0.0500053	0.0547564	0.121035	0.496999	0.910468	0.472633	0.2677	0.105667	0.278926	0.801466	0.239326	0.41648	0.538739	0.785411	0.428991	0.779576	0.896011	0.908157	0.981438	0.929822	0.986102	0.994994	0.947712	0.996254	0.993747	0.880058	0.998021	0.989586	0.930319	0.998498	0.993581	0.341195		-944.395	-251.674			0.00176844			-0.0947773			0.258441			0.309648
LCL|PMCHR06	41164183	0.908076	0.115642	0.125135	0.283683	0.723433	0.574363	0.804134	0.208026	0.294108	0.00685195	0.707587	0.0292308	0.664631	0.706949	0.0474956	0.337071	0.985281	0.931705	0.945158	0.981438	0.949722	0.926665	0.994994	0.947712	0.996254	0.993323	0.852043	0.999322	0.990438	0.884388	0.822933	0.993581	0.0160188		666.101	176.393			-0.00106247			-0.0449549			0.956414			0.0891348
LCL|PMCHR06	41775040	0.190384	0.908121	0.850639	0.731814	0.700391	0.222955	0.597392	0.144034	0.634001	0.950835	0.962985	0.259724	0.864518	0.654623	0.1058	0.387875	0.848059	1	0.985861	0.993348	0.944199	0.831947	0.994994	0.947712	0.996254	1	0.884008	0.999322	0.990438	0.997136	0.841496	0.993581	-0.23404		69.2634	30.1817			0.000439411			-0.0599963			-2.54935			0.269197
LCL|PMCHR06	41775070	0.190384	0.908121	0.850639	0.731814	0.700391	0.222955	0.597392	0.144034	0.634001	0.950835	0.962985	0.259724	0.864518	0.654623	0.1058	0.387875	0.848059	1	0.985861	0.993348	0.944199	0.831947	0.994994	0.947712	0.996254	1	0.884008	0.999322	0.990438	0.997136	0.841496	0.993581	0.23404		-69.2634	-30.1817			-0.000439411			0.0599963			2.54935			-0.269197
LCL|PMCHR06	41775095	0.190384	0.908121	0.850639	0.731814	0.700391	0.222955	0.597392	0.144034	0.634001	0.950835	0.962985	0.259724	0.864518	0.654623	0.1058	0.387875	0.848059	1	0.985861	0.993348	0.944199	0.831947	0.994994	0.947712	0.996254	1	0.884008	0.999322	0.990438	0.997136	0.841496	0.993581	-0.23404		69.2634	30.1817			0.000439411			-0.0599963			-2.54935			0.269197
LCL|PMCHR06	41775120	0.190384	0.908121	0.850639	0.731814	0.700391	0.222955	0.597392	0.144034	0.634001	0.950835	0.962985	0.259724	0.864518	0.654623	0.1058	0.387875	0.848059	1	0.985861	0.993348	0.944199	0.831947	0.994994	0.947712	0.996254	1	0.884008	0.999322	0.990438	0.997136	0.841496	0.993581	0.23404		-69.2634	-30.1817			-0.000439411			0.0599963			2.54935			-0.269197
LCL|PMCHR06	43445553	0.396264	0.560279	0.46247	0.475825	0.188605	0.423178	0.334042	0.50021	0.775451	0.633949	0.176807	0.835356	0.436632	0.503114	0.331098	0.883093	0.912548	0.992803	0.970167	0.981438	0.783265	0.884534	0.994994	1	0.996254	0.927201	1	0.999322	0.981626	0.953928	0.997462	0.993581	0.101356		-223.514	-75.4522			-0.00060885			0.141362			1.12627			-0.329873
LCL|PMCHR06	43445556	0.396264	0.560279	0.46247	0.475825	0.188605	0.423178	0.334042	0.50021	0.775451	0.633949	0.176807	0.835356	0.436632	0.503114	0.331098	0.883093	0.912548	0.992803	0.970167	0.981438	0.783265	0.884534	0.994994	1	0.996254	0.927201	1	0.999322	0.981626	0.953928	0.997462	0.993581	0.101356		-223.514	-75.4522			-0.00060885			0.141362			1.12627			-0.329873
LCL|PMCHR06	43445559	0.396264	0.560279	0.46247	0.475825	0.188605	0.423178	0.334042	0.50021	0.775451	0.633949	0.176807	0.835356	0.436632	0.503114	0.331098	0.883093	0.912548	0.992803	0.970167	0.981438	0.783265	0.884534	0.994994	1	0.996254	0.927201	1	0.999322	0.981626	0.953928	0.997462	0.993581	0.101356		-223.514	-75.4522			-0.00060885			0.141362			1.12627			-0.329873
LCL|PMCHR06	43445562	0.396264	0.560279	0.46247	0.475825	0.188605	0.423178	0.334042	0.50021	0.775451	0.633949	0.176807	0.835356	0.436632	0.503114	0.331098	0.883093	0.912548	0.992803	0.970167	0.981438	0.783265	0.884534	0.994994	1	0.996254	0.927201	1	0.999322	0.981626	0.953928	0.997462	0.993581	0.101356		-223.514	-75.4522			-0.00060885			0.141362			1.12627			-0.329873
LCL|PMCHR06	43445565	0.566797	0.490132	0.413457	0.648039	0.161939	0.40272	0.471352	0.511519	0.567892	0.697965	0.0135562	0.736005	0.631822	2.50606e-07	0.423169	0.961334	0.927752	0.983152	0.950725	0.9895	0.782026	0.884534	0.994994	1	0.996254	0.556069	1	0.999322	0.000201487	0.953928	0.997462	0.99796	0.0682528		-262.163	-83.3564			-0.000389225			0.147827			1.15297			-0.250764
LCL|PMCHR06	43445607	0.396828	0.494658	0.415077	0.594332	0.252185	0.480374	0.288673	0.539612	0.89801	0.834495	0.374817	0.880503	0.372405	0.898359	0.207485	0.810428	0.912548	0.983152	0.950725	0.9895	0.827579	0.903801	0.994994	1	0.996254	0.961467	1	0.998021	0.990438	0.966392	0.932963	0.993581	-0.101292		260.413	83.354			0.000455442			-0.126136			-0.997311			0.367565
LCL|PMCHR06	43587035	0.43584	0.0390611	0.0311459	0.77875	0.193944	0.0455373	0.478324	0.0625443	0.124097	0.181164	0.907615	0.0108865	3.47787e-06	0.247807	0.235139	0.128384	0.912548	0.896011	0.905106	0.993348	0.785664	0.75453	0.994994	0.947712	0.996254	1	0.852043	0.00838862	0.893951	0.90141	0.932963	0.944977	-0.133039		1050.95	297.044			-0.000343401			-0.193494			4.0732			0.325788
LCL|PMCHR07	350254	0.720034	0.930054	0.801944	0.187069	0.37748	0.617708	0.718595	0.710382	0.0193501	0.76066	0.548424	0.269645	0.706323	0.851259	0.686861	0.854396	0.960685	1	0.985861	0.981438	0.882325	0.94251	0.994994	1	0.996254	0.993323	0.888459	0.999322	0.990438	0.953928	0.998498	0.993581	-0.0438742		36.1441	27.3364			0.00114907			-0.0992674			-0.700958			-0.12321
LCL|PMCHR07	492736	0.256965	0.327448	0.357656	0.40025	0.398519	0.981556	0.0280996	0.272322	0.955608	0.29457	0.595337	0.0547104	0.952048	0.184027	0.158552	0.877287	0.871371	0.931705	0.945158	0.981438	0.882845	0.99939	0.994994	0.947712	0.996254	0.993323	0.852043	0.999322	0.862571	0.930319	0.854508	0.993581	-0.220978		598.761	152.698			-0.0011721			-0.168341			0.053944			1.16966
LCL|PMCHR07	1524850	0.667315	0.644155	0.745933	0.167438	0.466779	0.0198298	0.795402	0.135686	0.785115	0.723552	0.271969	0.539531	0.273818	0.987293	0.639682	0.377884	0.951279	1	0.985861	0.981438	0.915299	0.749338	0.994994	0.947712	0.996254	0.961467	1	0.975238	0.999727	0.953928	0.998498	0.993581	-0.0757989		-264.103	-50.5353			0.00173043			-0.106821			5.41862			0.121412
LCL|PMCHR07	1841288	0.95727	0.017006	0.0148153	0.370209	0.136782	0.13566	0.159754	0.0411011	0.395254	0.940734	0.738513	0.32973	0.932194	0.430243	0.654503	0.250933	0.996901	0.896011	0.871573	0.981438	0.753401	0.775382	0.994994	0.947712	0.996254	0.993323	0.924779	0.999322	0.97581	0.994325	0.998498	0.970374	-0.00687144		903.796	250.306			-0.000822569			0.169233			2.26262			0.486832
LCL|PMCHR07	2227176	0.563805	0.226715	0.216653	0.730009	0.332081	0.202243	0.940165	0.242319	0.150842	0.490825	0.0812449	0.258968	0.726995	0.179276	0.78496	0.25488	0.927752	0.931705	0.945158	0.993348	0.873612	0.831947	0.994994	0.947712	0.996254	0.83593	0.884008	0.999322	0.862571	0.940944	0.998498	0.970374	0.0714247		-463.17	-128.091			0.000305695			0.102322			-2.1135			0.0267555
LCL|PMCHR07	2229393	0.660448	0.64036	0.760915	0.211013	0.178932	0.17404	0.799531	0.442816	0.958383	0.25267	0.989172	0.440006	7.71217e-05	0.193134	0.749373	0.540161	0.951279	1	0.985861	0.981438	0.782026	0.799633	0.994994	1	0.996254	1	0.98533	0.0573309	0.864237	0.930319	0.998498	0.993581	-0.112474		387.673	69.016			-0.00227943			-0.28733			3.96556			-0.160749
LCL|PMCHR07	3029875	0.727876	0.814221	0.894706	0.361312	0.724235	0.769001	0.865297	0.468327	0.499336	0.513398	0.71189	0.83559	0.288326	0.967649	0.672142	0.733392	0.960685	1	0.985861	0.981438	0.949722	0.96214	0.994994	1	0.996254	0.993323	1	0.975998	0.999624	0.940944	0.998498	0.993581	0.0725506		162.179	24.849			-0.00135935			0.0598598			0.683785			0.0955176
LCL|PMCHR07	3600104	0.127812	0.771833	0.931189	0.111288	0.491082	0.388851	0.0651474	0.603834	0.818878	0.596063	0.216699	0.375346	0.0693744	0.673992	0.975908	0.22934	0.825058	1	0.985861	0.981438	0.926831	0.884534	0.994994	1	0.996254	0.927201	0.956613	0.95794	0.990438	0.953928	0.999162	0.970374	0.222635		-140.02	-11.4586			0.00165648			-0.0949549			1.48632			-0.739206
LCL|PMCHR07	3933614	0.502961	0.322237	0.345844	0.312412	0.00142105	0.265377	0.582291	0.742345	0.977718	0.0999948	0.540796	0.831947	0.268991	0.615887	0.985318	0.852158	0.926834	0.931705	0.945158	0.981438	0.428448	0.835892	0.994994	1	0.996254	0.993323	1	0.975238	0.990438	0.884388	0.999162	0.993581	0.107286		-496.432	-128.278			0.00115371			0.424428			-2.00597			-0.243655
LCL|PMCHR07	5009538	0.884254	0.962879	0.902511	0.493305	0.726164	0.141692	0.658058	0.622685	0.606659	0.325646	0.665232	0.908241	0.239127	0.768774	0.443955	0.414316	0.980607	1	0.985861	0.981438	0.949842	0.789243	0.994994	1	0.996254	0.993323	1	0.967562	0.990438	0.930319	0.997462	0.993581	-0.0269743		29.1944	20.4839			0.000909077			0.0525178			-3.05227			0.224874
LCL|PMCHR07	5525123	0.716389	0.836947	0.929524	0.37504	0.894944	0.561966	0.306377	0.773231	0.758775	0.295402	0.957836	0.441457	0.996405	0.283066	0.509342	0.902483	0.960685	1	0.985861	0.981438	0.987793	0.924253	0.994994	1	0.996254	1	0.98533	0.999322	0.907808	0.930319	0.997462	0.993581	0.0514684		96.791	11.3339			-0.000897641			0.0162791			-0.932517			0.411446
LCL|PMCHR07	5707955	0.841091	0.177537	0.256314	0.0370376	0.100783	0.562522	0.581989	0.717688	0.336205	0.0343788	0.0517653	0.279966	0.91916	0.191075	0.694541	0.402181	0.972657	0.931705	0.945158	0.953047	0.751371	0.924253	0.994994	1	0.996254	0.800371	0.890305	0.999322	0.864237	0.884388	0.998498	0.993581	0.026178		-542.345	-124.946			0.00191885			0.188277			-0.869665			0.199006
LCL|PMCHR07	7194491	0.906184	0.130433	0.161996	0.120251	0.278383	0.0680763	0.362481	0.31763	0.127691	0.323797	0.374647	0.262032	0.073817	0.0510459	0.997434	0.142459	0.984825	0.931705	0.945158	0.981438	0.838281	0.757011	0.994994	1	0.996254	0.961467	0.884008	0.95794	0.754195	0.930319	1	0.944977	-0.0188428		-739.886	-186.412			0.00176546			0.153303			-3.34591			-0.408618
LCL|PMCHR07	8030829	0.47903	0.488547	0.603807	0.109256	0.385914	0.464594	0.212593	0.925344	0.396265	0.964993	0.00437396	0.623438	0.984046	0.869073	0.415506	0.807714	0.913385	0.983152	0.985861	0.981438	0.882325	0.903801	0.994994	1	0.996254	0.421787	1	0.999322	0.990438	1	0.997462	0.993581	0.141344		-440.793	-90.2683			0.00226609			0.157823			1.91477			0.558661
LCL|PMCHR07	9334894	0.477179	0.822971	0.878497	0.436321	0.0650003	0.311535	0.0592296	0.131434	0.416494	0.161639	0.857821	0.352603	0.469285	0.565824	0.851352	0.271561	0.913385	1	0.985861	0.981438	0.751371	0.857789	0.994994	0.947712	0.996254	0.993747	0.944517	0.999322	0.990438	0.90141	0.998498	0.975519	0.142948		-148.972	-27.603			0.00111811			0.319824			2.2022			-0.950448
LCL|PMCHR07	9334900	0.477179	0.822971	0.878497	0.436321	0.0650003	0.311535	0.0592296	0.131434	0.416494	0.161639	0.857821	0.352603	0.469285	0.565824	0.851352	0.271561	0.913385	1	0.985861	0.981438	0.751371	0.857789	0.994994	0.947712	0.996254	0.993747	0.944517	0.999322	0.990438	0.90141	0.998498	0.975519	0.142948		-148.972	-27.603			0.00111811			0.319824			2.2022			-0.950448
LCL|PMCHR07	9989416	0.548178	0.611816	0.471278	0.322192	0.0580389	0.937836	0.968091	0.953777	0.0627107	0.310115	0.497331	0.639767	0.374668	0.345505	0.657523	0.885726	0.927752	1	0.970167	0.981438	0.751371	0.990107	0.997031	1	0.996254	0.982107	1	0.998021	0.939736	0.930319	0.998498	0.993581	0.10047		-274.216	-103.668			-0.00118132			-0.272692			0.152807			-0.0187658
LCL|PMCHR07	10498299	0.352651	0.329712	0.344756	0.601605	0.650034	0.00141647	0.482291	0.184859	0.702457	0.0237753	0.292262	0.163468	0.144322	0.621566	0.966914	0.732287	0.912548	0.931705	0.945158	0.9895	0.944199	0.469595	0.994994	0.947712	0.996254	0.961467	0.853922	0.95794	0.990438	0.884388	0.999162	0.993581	-0.184029		604.978	158.97			-0.000739657			0.079144			-4.8096			-0.338979
LCL|PMCHR07	11107566	0.0818445	0.433165	0.509356	0.289914	0.124744	0.155125	0.965848	0.123643	0.811457	0.42196	0.56791	0.226071	0.889646	0.216614	0.625023	0.949312	0.779576	0.969991	0.975828	0.981438	0.751371	0.789243	0.996844	0.947712	0.996254	0.993323	0.880058	0.999322	0.8737	0.940944	0.998498	0.994212	-0.31884		457.878	105.006			-0.00139068			0.261243			3.25853			-0.0238657
LCL|PMCHR07	11107567	0.0818445	0.433165	0.509356	0.289914	0.124744	0.155125	0.965848	0.123643	0.811457	0.42196	0.56791	0.226071	0.889646	0.216614	0.625023	0.949312	0.779576	0.969991	0.975828	0.981438	0.751371	0.789243	0.996844	0.947712	0.996254	0.993323	0.880058	0.999322	0.8737	0.940944	0.998498	0.994212	-0.637679		915.757	210.011			-0.00278136			0.522485			6.51706			-0.0477314
LCL|PMCHR07	11107607	0.283533	0.985565	0.767402	0.0450392	0.370328	0.889064	0.627017	0.612537	0.734962	0.899177	0.0369817	0.659862	0.577792	0.103899	0.397434	0.355925	0.883876	1	0.985861	0.953047	0.882325	0.983202	0.994994	1	0.996254	0.663911	1	0.999322	0.805805	0.98613	0.997462	0.993581	0.206885		-11.8456	-50.6076			-0.0027264			0.148266			0.326681			-0.259121
LCL|PMCHR07	11242116	0.320321	0.697816	0.671044	0.952671	0.124675	0.735938	0.00351644	0.620687	0.384167	0.606012	0.0597959	0.732682	0.771815	0.376374	0.837884	0.360989	0.907034	1	0.985861	0.993817	0.751371	0.958928	0.848165	1	0.996254	0.828896	1	0.999322	0.955256	0.953928	0.998498	0.993581	0.188017		239.656	70.5141			8.04625e-05			0.239685			0.752724			1.15315
LCL|PMCHR07	11338550	0.0110957	0.440888	0.477192	0.583523	0.137124	0.229506	0.963884	0.195161	0.567877	0.634909	0.940435	0.106959	0.839789	0.0604182	0.839442	0.945712	0.779576	0.969991	0.970167	0.989354	0.753401	0.834045	0.996844	0.947712	0.996254	1	0.852043	0.999322	0.754617	0.953928	0.998498	0.994212	-0.486862		476.988	119.376			-0.000765219			0.271451			3.18086			-0.0260174
LCL|PMCHR07	12918451	0.600757	0.769991	0.889035	0.209544	0.0225896	0.879215	0.618175	0.83422	0.313395	0.0700958	0.216376	0.537281	0.259275	0.199146	0.61796	0.263555	0.927752	1	0.985861	0.981438	0.746695	0.980882	0.994994	1	0.996254	0.927201	1	0.975238	0.864237	0.884388	0.998498	0.972914	-0.0684895		-125.882	-16.4209			0.00116862			0.258198			-0.232805			0.182389
LCL|PMCHR07	13413742	0.311871	0.757041	0.90423	0.12348	0.215153	0.830242	0.611275	0.878801	0.299143	0.586416	0.185178	0.640955	0.379265	0.087814	0.257652	0.546982	0.897987	1	0.985861	0.981438	0.807293	0.974092	0.994994	1	0.996254	0.927201	1	0.998021	0.788728	0.953928	0.943028	0.993581	-0.121072		-121.696	-12.9843			0.00130855			0.120026			-0.291517			0.158784
LCL|PMCHR07	14376071	0.144289	0.0792326	0.109676	0.0489626	0.511174	0.0461243	0.79944	0.0870484	0.568493	0.425075	0.67967	0.443183	0.266451	0.587155	0.899167	0.307492	0.825058	0.896011	0.942623	0.965222	0.93513	0.75453	0.994994	0.947712	0.996254	0.993323	0.986596	0.975238	0.990438	0.940944	0.999162	0.993581	0.245742		-895.504	-222.863			0.00234398			0.0993491			6.92098			0.117407
LCL|PMCHR07	15503711	0.600995	0.743127	0.622628	0.443366	0.75131	0.476015	0.0625334	0.689604	0.694005	0.722533	0.284278	0.888889	0.824887	0.579433	0.669757	0.689836	0.927752	1	0.985861	0.981438	0.961201	0.903801	0.994994	1	0.996254	0.961467	1	0.999322	0.990438	0.953928	0.998498	0.993581	-0.0861351		176.978	70.7575			0.000902002			-0.0442923			1.28356			-0.892683
LCL|PMCHR07	15590758	0.20742	0.211658	0.240841	0.178755	0.590016	0.0143668	0.346908	0.0532502	0.626194	0.150043	0.325427	0.599616	0.389602	0.655868	0.585572	0.360046	0.848059	0.931705	0.945158	0.981438	0.937526	0.749338	0.994994	0.947712	0.996254	0.961467	1	0.998021	0.990438	0.90141	0.998498	0.993581	0.21019		-644.692	-164.606			0.00159645			0.0775907			7.59756			0.419692
LCL|PMCHR07	16807081	0.177848	0.243436	0.345814	0.0390437	0.120526	0.113553	0.256092	0.438159	0.876574	0.232986	0.244128	0.378853	0.929117	0.807166	0.298547	0.770052	0.848059	0.931705	0.945158	0.953047	0.751371	0.757011	0.994994	1	0.996254	0.927201	0.959868	0.999322	0.990438	0.930319	0.986432	0.993581	-0.27105		-729.81	-161.524			0.00292922			0.267488			3.91212			-0.582547
LCL|PMCHR07	16807092	0.177848	0.243436	0.345814	0.0390437	0.120526	0.113553	0.256092	0.438159	0.876574	0.232986	0.244128	0.378853	0.929117	0.807166	0.298547	0.770052	0.848059	0.931705	0.945158	0.953047	0.751371	0.757011	0.994994	1	0.996254	0.927201	0.959868	0.999322	0.990438	0.930319	0.986432	0.993581	0.27105		729.81	161.524			-0.00292922			-0.267488			-3.91212			0.582547
LCL|PMCHR07	16807135	0.0407401	0.967682	0.858857	0.404641	0.315553	0.976669	0.680857	0.443733	0.579749	0.437326	0.216525	0.218984	0.127728	0.657946	0.824037	0.682058	0.779576	1	0.985861	0.981438	0.870856	0.99939	0.994994	1	0.996254	0.927201	0.880058	0.95794	0.990438	0.940944	0.998498	0.993581	-0.275719		18.6434	21.6777			0.000809832			0.122272			0.0489248			0.168472
LCL|PMCHR07	16807140	0.0791731	0.344455	0.42219	0.186621	0.0357872	0.610029	0.0655648	0.435652	0.660716	0.581577	0.704678	0.476846	0.931257	0.691739	0.349491	0.595294	0.779576	0.931705	0.952421	0.981438	0.746695	0.939184	0.994994	1	0.996254	0.993323	0.999647	0.999322	0.990438	0.952753	0.997462	0.993581	0.310536		528.242	122.302			-0.0016714			-0.299667			-1.05097			0.844602
LCL|PMCHR07	16807151	0.0743786	0.771876	0.883673	0.283607	0.0355748	0.245343	0.288957	0.451154	0.714441	0.115499	0.24833	0.396273	0.82677	0.893904	0.517905	0.435699	0.779576	1	0.985861	0.981438	0.746695	0.834045	0.994994	1	0.996254	0.927201	0.961497	0.999322	0.990438	0.901151	0.997462	0.993581	0.323163		173.893	23.9679			-0.00139326			-0.309324			-2.49145			0.504696
LCL|PMCHR07	16880231	0.346633	0.882431	0.870247	0.774161	0.895249	0.0769825	0.570168	0.290983	0.630665	0.998367	0.821912	0.352434	0.318399	0.0641418	0.12907	0.268146	0.912548	1	0.985861	0.993348	0.987793	0.757011	0.994994	0.969406	0.996254	0.993747	0.944517	0.998021	0.754617	1	0.842882	0.972914	-0.18579		97.4901	28.9338			0.000405656			-0.025301			-2.85858			0.335128
LCL|PMCHR07	17339294	0.0786023	0.790673	0.821421	0.770072	0.443027	0.130708	0.647369	0.244734	0.604769	0.375565	0.547431	0.402357	0.299892	0.150411	0.250009	0.173017	0.779576	1	0.985861	0.993348	0.903282	0.767655	0.994994	0.947712	0.996254	0.993323	0.962784	0.98314	0.862571	0.93716	0.933834	0.969616	-0.334332		167.436	38.5005			-0.000400255			0.13873			6.71261			0.230029
LCL|PMCHR07	17675117	0.564495	0.68394	0.802845	0.164224	0.077542	0.954838	0.304296	0.801402	0.396247	0.175535	0.208898	0.425016	0.542624	0.423148	0.771292	0.333632	0.927752	1	0.985861	0.981438	0.751371	0.992275	0.994994	1	0.996254	0.927201	0.977252	0.999322	0.97581	0.90141	0.998498	0.993581	-0.0778344		-179.047	-30.0103			0.00133504			0.214647			-0.0908228			0.387389
LCL|PMCHR07	19210418	0.906595	0.315248	0.387959	0.127215	0.946673	0.0321785	0.888607	0.236473	0.54125	0.0839491	0.194244	0.634639	0.261607	0.776742	0.468951	0.616735	0.984825	0.931705	0.945158	0.981438	0.992608	0.749338	0.994994	0.947712	0.996254	0.927201	1	0.975238	0.990438	0.884388	0.997462	0.993581	-0.0160671		431.255	101.092			-0.00148479			0.00761911			-4.04957			0.0524381
LCL|PMCHR07	19641733	0.0952788	0.00252775	0.00157258	0.44726	0.589953	0.0100457	0.676502	0.750156	0.0224785	0.605613	0.480497	0.162097	0.919188	0.242052	0.901694	0.15918	0.779576	0.896011	0.869594	0.981438	0.937526	0.692574	0.994994	1	0.996254	0.97512	0.853922	0.999322	0.893951	0.953928	0.999162	0.965552	-0.292388		1526.88	432.35			-0.000956684			0.0802724			-6.35238			0.230137
LCL|PMCHR07	20890073	0.296779	0.101979	0.131051	0.0772321	0.605054	0.0475878	0.640883	0.0570871	0.790923	0.0872637	0.215181	0.576851	0.499707	0.738569	0.323891	0.330034	0.891445	0.931705	0.945158	0.981438	0.937526	0.75453	0.994994	0.947712	0.996254	0.927201	1	0.999322	0.990438	0.884388	0.997462	0.993581	-0.174879		832.904	209.701			-0.00209554			-0.0775217			-7.89966			-0.209891
LCL|PMCHR07	21065296	0.216926	0.0737241	0.0967654	0.0513521	0.954384	0.289527	0.373296	0.171469	0.896975	0.714711	0.649111	0.473364	0.328152	0.158852	0.644825	0.353691	0.848059	0.896011	0.915683	0.965222	0.996667	0.835892	0.994994	0.947712	0.996254	0.993323	0.998909	0.998021	0.862571	0.953928	0.998498	0.993581	-0.194248		850.219	215.369			-0.00216525			-0.00767796			-2.72886			-0.394273
LCL|PMCHR07	21514031	0.0970886	0.946465	0.984244	0.654517	0.0353761	0.801148	0.64575	0.72119	0.261934	0.756026	0.759541	0.2365	0.593431	0.73284	0.487502	0.964219	0.779576	1	0.99548	0.9895	0.746695	0.964854	0.994994	1	0.996254	0.993323	0.880058	0.999322	0.990438	0.953928	0.997462	0.99796	0.168186		23.0573	-1.83307			-0.000326282			-0.196079			0.318846			0.139482
LCL|PMCHR07	22304965	0.544615	0.657147	0.573447	0.537342	0.887509	0.669722	0.233522	0.715781	0.397891	0.175321	0.742338	0.606991	0.4457	0.832205	0.602638	0.488249	0.927752	1	0.985861	0.981438	0.987343	0.952182	0.994994	1	0.996254	0.993323	1	0.999322	0.990438	0.90141	0.998498	0.993581	-0.13267		-315.481	-107.084			-0.000965776			0.0257717			1.02821			0.64473
LCL|PMCHR07	23894326	0.406245	0.556044	0.650301	0.181632	0.141061	0.684965	0.830262	0.723057	0.208577	0.428798	0.957289	0.640227	0.571567	0.17773	0.647762	0.955079	0.912548	0.991262	0.985861	0.981438	0.764536	0.954558	0.994994	1	0.996254	1	1	0.999322	0.862571	0.940944	0.998498	0.996579	0.176468		401.598	84.3171			-0.00201776			-0.279501			-0.953541			0.119314
LCL|PMCHR07	25772847	0.133683	0.520192	0.494169	0.990537	0.113517	0.863552	0.783421	0.720941	0.867024	0.178399	0.1879	0.944264	0.55503	0.0155117	0.424994	0.768009	0.825058	0.983152	0.970167	0.998297	0.751371	0.980303	0.994994	1	0.996254	0.927201	1	0.999322	0.692381	0.90141	0.997462	0.993581	-0.453696		-624.414	-178.939			2.57942e-05			0.38753			0.611689			-0.246858
LCL|PMCHR07	26359537	0.103321	0.516691	0.612807	0.124138	0.567729	0.294924	0.63001	0.0746261	0.678823	0.0229267	0.615947	0.569584	0.1317	0.0881442	0.414265	0.455359	0.801316	0.983152	0.985861	0.981438	0.937526	0.835892	0.994994	0.947712	0.996254	0.993323	1	0.95794	0.788728	0.884388	0.997462	0.993581	0.397901		508.853	108.321			-0.00267688			-0.120062			-2.90218			0.334667
LCL|PMCHR07	26488255	0.805235	0.653507	0.756618	0.318224	0.809945	0.683862	0.694304	0.18103	0.0681838	0.358534	0.0244964	0.361474	0.260771	0.401915	0.519206	0.766754	0.969342	1	0.985861	0.981438	0.966311	0.954558	0.994994	0.947712	0.996254	0.653941	0.944517	0.975238	0.962897	0.93716	0.997462	0.993581	-0.0411013		243.087	45.7868			-0.00118807			-0.0351482			-0.767439			0.181077
LCL|PMCHR07	26651703	0.0674324	0.257153	0.260805	0.51281	0.654346	0.153999	0.387512	0.920529	0.805071	0.712338	0.688045	0.84522	0.802729	0.85551	0.382842	0.100639	0.779576	0.931705	0.945158	0.981438	0.944199	0.789243	0.994994	1	0.996254	0.993323	1	0.999322	0.990438	0.953928	0.997462	0.930143	-0.304996		-591.517	-159.05			0.000785811			0.0634627			2.66653			-0.41938
LCL|PMCHR07	26651704	0.0674324	0.257153	0.260805	0.51281	0.654346	0.153999	0.387512	0.920529	0.805071	0.712338	0.688045	0.84522	0.802729	0.85551	0.382842	0.100639	0.779576	0.931705	0.945158	0.981438	0.944199	0.789243	0.994994	1	0.996254	0.993323	1	0.999322	0.990438	0.953928	0.997462	0.930143	-0.304996		-591.517	-159.05			0.000785811			0.0634627			2.66653			-0.41938
LCL|PMCHR07	26651731	0.0674324	0.257153	0.260805	0.51281	0.654346	0.153999	0.387512	0.920529	0.805071	0.712338	0.688045	0.84522	0.802729	0.85551	0.382842	0.100639	0.779576	0.931705	0.945158	0.981438	0.944199	0.789243	0.994994	1	0.996254	0.993323	1	0.999322	0.990438	0.953928	0.997462	0.930143	-0.304996		-591.517	-159.05			0.000785811			0.0634627			2.66653			-0.41938
LCL|PMCHR07	26651734	0.0674324	0.257153	0.260805	0.51281	0.654346	0.153999	0.387512	0.920529	0.805071	0.712338	0.688045	0.84522	0.802729	0.85551	0.382842	0.100639	0.779576	0.931705	0.945158	0.981438	0.944199	0.789243	0.994994	1	0.996254	0.993323	1	0.999322	0.990438	0.953928	0.997462	0.930143	-0.304996		-591.517	-159.05			0.000785811			0.0634627			2.66653			-0.41938
LCL|PMCHR07	26651746	0.108874	0.243417	0.240957	0.629034	0.875468	0.690186	0.576298	0.966761	0.472087	0.892355	0.924412	0.993733	0.653499	0.801476	0.525357	0.0436211	0.815542	0.931705	0.945158	0.9895	0.983307	0.954558	0.994994	1	0.996254	1	1	0.999322	0.990438	0.98417	0.997462	0.930143	-0.160855		-364.805	-99.3079			0.00034837			0.0136878			0.456458			-0.174176
LCL|PMCHR07	26651748	0.0674324	0.257153	0.260805	0.51281	0.654346	0.153999	0.387512	0.920529	0.805071	0.712338	0.688045	0.84522	0.802729	0.85551	0.382842	0.100639	0.779576	0.931705	0.945158	0.981438	0.944199	0.789243	0.994994	1	0.996254	0.993323	1	0.999322	0.990438	0.953928	0.997462	0.930143	-0.304996		-591.517	-159.05			0.000785811			0.0634627			2.66653			-0.41938
LCL|PMCHR07	26651773	0.0674324	0.257153	0.260805	0.51281	0.654346	0.153999	0.387512	0.920529	0.805071	0.712338	0.688045	0.84522	0.802729	0.85551	0.382842	0.100639	0.779576	0.931705	0.945158	0.981438	0.944199	0.789243	0.994994	1	0.996254	0.993323	1	0.999322	0.990438	0.953928	0.997462	0.930143	-0.304996		-591.517	-159.05			0.000785811			0.0634627			2.66653			-0.41938
LCL|PMCHR07	26651789	0.116429	0.540086	0.571144	0.515203	0.67942	0.123945	0.345139	0.909572	0.610646	0.937113	0.657301	0.928476	0.546109	0.94094	0.835365	0.147426	0.825058	0.983152	0.985861	0.981438	0.944199	0.767655	0.994994	1	0.996254	0.993323	1	0.999322	0.996289	0.992989	0.998498	0.956655	-0.259917		-326.482	-81.7812			0.000773513			0.0593493			2.84295			-0.445782
LCL|PMCHR07	26651790	0.116429	0.540086	0.571144	0.515203	0.67942	0.123945	0.176583	0.694435	0.426118	0.944707	0.763354	0.95339	0.563225	0.962365	0.835365	0.147426	0.825058	0.983152	0.985861	0.981438	0.944199	0.767655	0.994994	1	0.996254	0.993323	1	0.999322	0.999479	0.996605	0.998498	0.956655	-0.259917		-326.482	-81.7812			0.000773513			0.0593493			2.84295			-0.628026
LCL|PMCHR07	27161224	0.549761	0.162043	0.141832	0.652466	0.673391	0.667945	0.47475	0.198986	0.722333	0.154056	0.421369	0.333622	0.787004	0.875598	0.428126	0.533163	0.927752	0.931705	0.945158	0.9895	0.944199	0.952177	0.994994	0.947712	0.996254	0.961467	0.929722	0.999322	0.990438	0.90141	0.997462	0.993581	0.0685513		491.756	139.644			-0.000369316			0.040924			-0.587245			-0.220363
LCL|PMCHR07	29167021	0.0884585	0.0312782	0.0132113	0.615466	0.328275	0.135651	0.118747	0.851671	0.369918	0.415271	0.391619	0.515315	0.938569	0.380025	0.832732	0.0210792	0.779576	0.896011	0.869594	0.9895	0.872216	0.775382	0.994994	1	0.996254	0.961467	1	0.999322	0.955256	0.940944	0.998498	0.930143	-0.267309		1010.06	311.809			0.000567029			-0.126941			-4.65169			0.731058
LCL|PMCHR07	29211927	0.34569	0.0213696	0.00887389	0.753963	0.443554	0.156222	0.706487	0.960665	0.329525	0.0876416	0.704757	0.468926	0.98728	0.910641	0.857729	0.0430155	0.912548	0.896011	0.869594	0.993348	0.903591	0.789243	0.994994	1	0.996254	0.993323	0.995961	0.999322	0.990438	0.884388	0.998498	0.930143	-0.158689		1144.65	349.392			0.000377695			-0.105768			-4.52376			0.188965
LCL|PMCHR07	29241383	0.107246	0.00790093	0.00271699	0.76948	0.792081	0.0188766	0.308588	0.831111	0.332193	0.800388	0.480107	0.492434	0.762769	0.329857	0.775714	0.0437243	0.805848	0.896011	0.869594	0.993348	0.963744	0.749338	0.994994	1	0.996254	0.97512	1	0.999322	0.936487	0.961357	0.998498	0.930143	0.241098		-1163.53	-352.304			-0.000315525			-0.0333742			-2.60671			-0.463457
LCL|PMCHR07	29242464	0.74066	0.842062	0.984092	0.0450445	0.937498	0.718231	0.0345625	0.74572	0.706661	0.121393	0.223751	0.759179	0.35832	0.31718	0.746817	0.233023	0.961446	1	0.99548	0.953047	0.99249	0.954558	0.994994	1	0.996254	0.927201	1	0.998021	0.925076	0.90141	0.998498	0.970374	0.0923524		-184.726	5.07194			0.00394335			0.0179275			-1.11045			-1.26965
LCL|PMCHR07	29603884	0.434042	0.00501787	0.00876527	0.00487525	0.724859	0.205244	0.901126	0.669753	0.579637	0.491389	0.301545	0.360195	0.523631	0.463357	0.566649	0.885326	0.912548	0.896011	0.869594	0.691712	0.949722	0.831947	0.994994	1	0.996254	0.961467	0.944517	0.999322	0.981626	0.940944	0.998498	0.993581	-0.104443		1084.44	277.5			-0.00260737			0.0437251			-2.34261			-0.04641
LCL|PMCHR07	30017552	0.12683	0.0150356	0.024174	0.0151576	0.610202	0.384329	0.50535	0.331742	0.520058	0.189553	0.213386	0.53739	0.313143	0.151686	0.224106	0.510236	0.825058	0.896011	0.879034	0.953047	0.937526	0.884534	0.994994	1	0.996254	0.927201	1	0.998021	0.862571	0.90141	0.932963	0.993581	0.232752		-1093.79	-277.484			0.00259928			-0.0700119			2.35138			0.284304
LCL|PMCHR07	30525791	0.62315	0.470404	0.531442	0.350089	6.18746e-05	0.399367	0.988651	0.244576	0.479848	0.520952	0.441376	0.229206	0.0718643	0.520337	0.36484	0.622082	0.930152	0.981844	0.985861	0.981438	0.0497472	0.884534	0.999991	0.947712	0.996254	0.970697	0.880058	0.95794	0.982768	0.940944	0.997462	0.993581	0.0827208		386.649	91.1534			-0.00112261			0.528379			1.67681			0.00678384
LCL|PMCHR07	31333160	0.777913	0.445576	0.481687	0.422948	0.253418	0.289663	0.338578	0.0208085	0.554603	0.93155	0.386722	0.00342983	0.0664435	0.0713992	0.960884	0.555921	0.969342	0.969991	0.970167	0.981438	0.829926	0.835892	0.994994	0.947712	0.996254	0.961467	0.852043	0.95794	0.774614	0.991133	0.999162	0.993581	0.0972968		835.898	209.198			-0.00197647			-0.321975			4.01551			-0.490163
LCL|PMCHR07	31463473	0.70127	0.342878	0.351713	0.632596	0.316973	0.681822	0.821802	0.190861	0.890164	0.673622	0.791856	0.0111359	0.433634	0.00773763	0.952882	0.0904203	0.960685	0.931705	0.945158	0.9895	0.870856	0.954558	0.994994	0.947712	0.996254	0.993747	0.852043	0.998021	0.692381	0.953928	0.999162	0.930143	-0.0850602		-660.458	-175.655			0.000758876			0.18518			1.15519			0.101237
LCL|PMCHR07	31518732	0.730304	0.337425	0.366259	0.524133	0.526967	0.526618	0.373177	0.200306	0.347916	0.966232	0.241897	0.145479	0.582501	0.253082	0.379096	0.161554	0.960685	0.931705	0.945158	0.981438	0.937526	0.907369	0.994994	0.947712	0.996254	0.927201	0.852043	0.999322	0.893951	1	0.997462	0.966083	0.0566539		494.866	126.514			-0.000748988			0.0846412			1.2555			0.374998
LCL|PMCHR07	31984949	0.350153	0.338412	0.375388	0.338955	0.289246	0.415393	0.976236	0.996151	0.835595	0.0185224	0.854303	0.0492865	0.229428	0.170322	0.269844	0.530892	0.912548	0.931705	0.945158	0.981438	0.850223	0.884534	0.998568	1	0.996254	0.993747	0.852043	0.967562	0.862571	0.884388	0.960541	0.993581	0.127694		410.561	103.271			-0.00093266			0.124485			-1.34612			-0.00994861
LCL|PMCHR07	33481457	0.441949	0.157641	0.209945	0.0730133	0.681331	0.033581	0.79867	0.0949059	0.406626	0.0825535	0.0385884	0.441824	0.0762202	0.708127	0.590463	0.0896728	0.912548	0.931705	0.945158	0.981438	0.944199	0.749338	0.994994	0.947712	0.996254	0.684377	0.98533	0.95794	0.990438	0.884388	0.998498	0.930143	0.133535		-752.522	-182.267			0.00220058			0.0635273			11.8239			0.117525
LCL|PMCHR07	33622948	0.306092	0.568536	0.612708	0.411411	0.400563	0.245173	0.661695	0.63845	0.602736	0.636675	0.888704	0.66127	0.943983	0.38869	0.994908	0.238526	0.89724	0.995145	0.985861	0.981438	0.882845	0.834045	0.994994	1	0.996254	0.997931	1	0.999322	0.962897	0.953928	1	0.970374	-0.162701		-291.563	-70.2139			0.000933072			-0.107057			-2.23167			-0.168872
LCL|PMCHR07	34110111	0.541639	0.798958	0.816028	0.857384	0.8173	0.98746	0.467436	0.607538	0.351446	0.967858	0.454659	0.802858	0.31903	0.134065	0.970593	0.452971	0.927752	1	0.985861	0.993466	0.968235	0.99939	0.994994	1	0.996254	0.971408	1	0.998021	0.862464	1	0.999162	0.993581	-0.103259		-142.246	-35.0764			0.000217712			-0.0326528			0.0304734			0.310877
LCL|PMCHR07	34309426	0.286077	0.400853	0.270292	0.22115	0.624027	0.137019	0.494746	0.867826	0.798995	0.327342	0.744854	0.678	0.279829	0.765616	0.663336	0.616814	0.883893	0.956877	0.945158	0.981438	0.940212	0.779459	0.994994	1	0.996254	0.993323	1	0.975238	0.990438	0.930319	0.998498	0.993581	-0.1666		414.673	145.244			0.00136097			-0.0650765			2.63862			0.293181
LCL|PMCHR07	34309670	0.880523	0.537384	0.449714	0.608297	0.643647	0.287901	0.86864	0.255091	0.171046	0.19973	0.157496	0.98963	0.182423	0.163839	0.453997	0.0444996	0.978468	0.983152	0.970167	0.9895	0.943713	0.835892	0.994994	0.947712	0.996254	0.893833	1	0.95794	0.862571	0.907307	0.997462	0.930143	0.0381465		502.504	164.986			0.000932305			-0.109601			3.1864			-0.113177
LCL|PMCHR07	34983897	0.669879	0.775743	0.860328	0.393609	0.610067	0.841391	0.441172	0.863199	0.953398	0.90147	0.714412	0.335192	0.571446	0.85038	0.373163	0.351704	0.953458	1	0.985861	0.981438	0.937526	0.976443	0.994994	1	0.996254	0.993323	0.931433	0.999322	0.990438	0.98613	0.997462	0.993581	-0.0599008		131.803	22.1588			-0.00085615			-0.066352			0.3166			-0.319963
LCL|PMCHR07	35632367	0.92418	0.732681	0.739417	0.77813	0.0171418	0.419058	0.87304	0.993376	0.0119868	0.629742	0.554858	0.905269	0.284334	0.14801	0.477635	0.128192	0.989605	1	0.985861	0.993348	0.746695	0.884534	0.994994	1	0.996254	0.993323	1	0.975238	0.862571	0.953928	0.997462	0.944977	-0.018987		223.673	58.7736			-0.000403434			0.384564			1.84739			-0.0825767
LCL|PMCHR07	35861656	0.402483	0.674503	0.670922	0.759325	0.122011	0.847491	0.614916	0.49047	0.320581	0.729046	0.399117	0.197115	0.242764	0.0201894	0.78094	0.271588	0.912548	1	0.985861	0.993348	0.751371	0.978529	0.994994	1	0.996254	0.961467	0.87882	0.974289	0.713691	0.953928	0.998498	0.975519	0.150716		245.906	67.0958			-0.000394866			0.240297			-0.409903			-0.25848
LCL|PMCHR07	35861677	0.402483	0.674503	0.670922	0.759325	0.122011	0.847491	0.614916	0.49047	0.320581	0.729046	0.399117	0.197115	0.242764	0.0201894	0.78094	0.271588	0.912548	1	0.985861	0.993348	0.751371	0.978529	0.994994	1	0.996254	0.961467	0.87882	0.974289	0.713691	0.953928	0.998498	0.975519	-0.150716		-245.906	-67.0958			0.000394866			-0.240297			0.409903			0.25848
LCL|PMCHR07	35861709	0.61073	0.548326	0.53556	0.812277	0.181459	0.50453	0.66828	0.429813	0.297205	0.669691	0.222527	0.241177	0.287732	0.0167108	0.989197	0.410893	0.927752	0.983152	0.985861	0.993466	0.782026	0.903801	0.994994	1	0.996254	0.927201	0.880058	0.975998	0.692381	0.953928	0.999162	0.993581	0.0925305		350.053	97.4785			-0.000309152			0.209676			-1.47137			-0.220801
LCL|PMCHR07	35861723	0.61073	0.548326	0.53556	0.812277	0.181459	0.50453	0.66828	0.429813	0.297205	0.669691	0.222527	0.241177	0.287732	0.0167108	0.989197	0.410893	0.927752	0.983152	0.985861	0.993466	0.782026	0.903801	0.994994	1	0.996254	0.927201	0.880058	0.975998	0.692381	0.953928	0.999162	0.993581	-0.0925305		-350.053	-97.4785			0.000309152			-0.209676			1.47137			0.220801
LCL|PMCHR07	35861728	0.61073	0.548326	0.53556	0.812277	0.181459	0.50453	0.66828	0.429813	0.297205	0.669691	0.222527	0.241177	0.287732	0.0167108	0.989197	0.410893	0.927752	0.983152	0.985861	0.993466	0.782026	0.903801	0.994994	1	0.996254	0.927201	0.880058	0.975998	0.692381	0.953928	0.999162	0.993581	-0.0925305		-350.053	-97.4785			0.000309152			-0.209676			1.47137			0.220801
LCL|PMCHR07	35861729	0.61073	0.548326	0.53556	0.812277	0.181459	0.50453	0.66828	0.429813	0.297205	0.669691	0.222527	0.241177	0.287732	0.0167108	0.989197	0.410893	0.927752	0.983152	0.985861	0.993466	0.782026	0.903801	0.994994	1	0.996254	0.927201	0.880058	0.975998	0.692381	0.953928	0.999162	0.993581	-0.0925305		-350.053	-97.4785			0.000309152			-0.209676			1.47137			0.220801
LCL|PMCHR07	37012926	0.049971	0.0412334	0.0476465	0.169508	0.230604	0.0903079	0.590676	0.211032	0.657547	0.605945	0.760212	0.30766	0.774341	0.108891	0.199336	0.392087	0.779576	0.896011	0.908157	0.981438	0.815706	0.757011	0.994994	0.947712	0.996254	0.993323	0.905723	0.999322	0.824766	0.953928	0.926394	0.993581	-0.329189		1032.48	272.681			-0.00165379			0.185194			3.3276			0.275137
LCL|PMCHR07	38052446	0.837681	0.602418	0.557503	0.950106	0.833194	0.0135973	0.632944	0.0495084	0.187476	0.332423	0.858561	0.252862	0.644266	0.252213	0.972218	0.0833206	0.971387	1	0.985861	0.993817	0.972888	0.749338	0.994994	0.947712	0.996254	0.993747	0.884008	0.999322	0.893951	0.93036	0.999162	0.930143	0.0930612		-764.668	-231.448			0.000203906			-0.0794991			13.8993			-0.78551
LCL|PMCHR07	38057580	0.179064	0.141417	0.194618	0.0413374	0.703717	0.306876	0.617419	0.0984419	0.174973	0.570974	0.925541	0.463054	0.160433	0.541485	0.631915	0.0399184	0.848059	0.931705	0.945158	0.953047	0.944199	0.850786	0.994994	0.947712	0.996254	1	0.994833	0.95794	0.989586	0.952318	0.998498	0.930143	-0.177057		594.12	143.15			-0.00189756			-0.0450649			-2.2329			0.183889
LCL|PMCHR07	38711426	0.894352	0.0502972	0.060946	0.0774213	0.898624	0.951882	0.839152	0.269276	0.0259598	0.55596	0.322263	0.297736	0.20081	0.803144	0.806376	0.293371	0.981427	0.896011	0.908157	0.981438	0.988815	0.99105	0.994994	0.947712	0.996254	0.961467	0.902797	0.95794	0.990438	0.950118	0.998498	0.993581	0.0174804		-773.583	-201.72			0.00164704			-0.0169356			-0.146614			0.076309
LCL|PMCHR07	39132953	0.30487	0.694291	0.706787	0.921822	0.26822	0.296057	0.0433214	0.718003	0.805966	0.71698	0.759842	0.818825	0.941985	0.443331	0.273922	0.440345	0.89724	1	0.985861	0.993817	0.838281	0.835892	0.994994	1	0.996254	0.993323	1	0.999322	0.975932	0.953928	0.96102	0.993581	0.133227		166.453	43.0292			-9.13184e-05			-0.131377			1.65727			-0.738073
LCL|PMCHR07	39378893	0.724288	0.138667	0.150167	0.235723	0.574792	0.777771	0.75524	0.0959825	0.0795997	0.409324	0.159534	0.294371	0.300404	0.363768	0.797612	0.157972	0.960685	0.931705	0.945158	0.981438	0.937526	0.96214	0.994994	0.947712	0.996254	0.897831	0.902797	0.98314	0.943347	0.938084	0.998498	0.965552	0.0594495		-763.525	-201.545			0.00142387			0.0850747			0.923767			0.140569
LCL|PMCHR07	39786217	0.353217	0.19708	0.218635	0.224917	0.661445	0.301677	0.40743	0.0830042	0.0454499	0.367081	0.781478	0.474661	0.301834	0.801023	0.80037	0.197158	0.912548	0.931705	0.945158	0.981438	0.944199	0.844137	0.994994	0.947712	0.996254	0.993747	0.999647	0.983814	0.990438	0.93716	0.998498	0.969616	-0.146627		628.507	162.868			-0.00136467			-0.0604754			-2.81126			-0.336587
LCL|PMCHR07	40924562	0.456771	0.918756	0.843673	0.742975	0.00713183	0.130936	0.366587	0.314978	0.457359	0.679785	0.84081	0.0528923	0.994938	0.429667	0.44197	0.779095	0.912548	1	0.985861	0.993348	0.746695	0.767655	0.994994	1	0.996254	0.993747	0.852043	0.999322	0.97581	0.953928	0.997462	0.993581	-0.142787		-65.6751	-33.8279			-0.000450375			-0.412681			3.22907			-0.444682
LCL|PMCHR07	41784748	0.302277	0.51841	0.567834	0.582983	0.662929	0.681079	0.129848	0.348567	0.679152	0.73786	0.949468	0.143084	0.15168	0.112686	0.0405388	0.166086	0.894591	0.983152	0.985861	0.989354	0.944199	0.954558	0.994994	1	0.996254	1	0.852043	0.95794	0.831187	0.953928	0.822933	0.966083	0.147652		-295.746	-71.0281			0.000562426			0.0689198			0.964007			-0.626754
LCL|PMCHR07	42103723	0.472782	0.445524	0.593129	0.0493375	0.925709	0.360665	0.717151	0.150956	0.157493	0.173925	0.57246	0.394156	0.444147	0.659692	0.470369	0.488983	0.912548	0.969991	0.985861	0.965222	0.991039	0.877002	0.994994	0.947712	0.996254	0.993323	0.961497	0.999322	0.990438	0.90141	0.997462	0.993581	0.232186		782.807	150.372			-0.00448125			0.0267636			3.55221			0.337918
LCL|PMCHR07	42131149	0.472782	0.445524	0.593129	0.0493375	0.925709	0.360665	0.717151	0.150956	0.157493	0.173925	0.57246	0.394156	0.444147	0.659692	0.470369	0.488983	0.912548	0.969991	0.985861	0.965222	0.991039	0.877002	0.994994	0.947712	0.996254	0.993323	0.961497	0.999322	0.990438	0.90141	0.997462	0.993581	0.232186		782.807	150.372			-0.00448125			0.0267636			3.55221			0.337918
LCL|PMCHR07	42168142	0.535017	0.185519	0.274618	0.0247408	0.64401	0.555513	0.952332	0.26189	0.485645	0.00950364	0.308715	0.2853	0.957332	0.489686	0.451451	0.907462	0.927752	0.931705	0.945158	0.953047	0.943713	0.920471	0.994994	0.947712	0.996254	0.961467	0.890305	0.999322	0.981626	0.884388	0.997462	0.993581	-0.17651		-1159.89	-262.149			0.0044828			0.112853			-2.07309			0.0482142
LCL|PMCHR07	42320862	0.468354	0.140113	0.159808	0.176269	0.836958	0.434199	0.802249	0.131006	0.0929053	0.359549	0.14307	0.26533	0.194869	0.522758	0.942326	0.18527	0.912548	0.931705	0.945158	0.981438	0.972888	0.884534	0.994994	0.947712	0.996254	0.893767	0.884008	0.95794	0.982768	0.93716	0.999162	0.969616	-0.113766		707.764	183.393			-0.00150788			-0.0288291			-2.39182			-0.107127
LCL|PMCHR07	42483548	0.141784	0.517003	0.581034	0.292645	0.171064	0.40092	0.946239	0.283845	0.0522016	0.11532	0.908563	0.740876	0.897857	0.578624	0.453639	0.908588	0.825058	0.983152	0.985861	0.981438	0.782026	0.884534	0.994994	0.964362	0.996254	1	1	0.999322	0.990438	0.901151	0.997462	0.993581	0.270115		382.162	88.4998			-0.0013839			0.213961			-1.86489			0.0350473
LCL|PMCHR07	43243818	0.441949	0.157641	0.209945	0.0730133	0.681331	0.033581	0.833784	0.0905004	0.368892	0.139775	0.0489586	0.472836	0.276597	0.683165	0.590463	0.0896728	0.912548	0.931705	0.945158	0.981438	0.944199	0.749338	0.994994	0.947712	0.996254	0.769248	0.998909	0.975238	0.990438	0.90141	0.998498	0.930143	-0.133535		752.522	182.267			-0.00220058			-0.0635273			-11.8239			-0.0986052
LCL|PMCHR07	43756084	0.219439	0.728026	0.757525	0.563037	0.0688503	0.0973547	0.476357	0.974762	0.418544	0.11965	0.917502	0.903991	0.980177	0.409039	0.117084	0.758051	0.84818	1	0.985861	0.983379	0.751371	0.757011	0.994994	1	0.996254	1	1	0.999322	0.965365	0.90141	0.841496	0.993581	-0.305376		-283.457	-68.0741			0.00103016			-0.375339			4.75586			0.435829
LCL|PMCHR07	43813419	0.541409	0.993601	0.989813	0.9348	0.368987	0.206183	0.992528	0.760206	0.299917	0.576962	0.810748	0.84902	0.269467	0.156482	0.334988	0.974119	0.927752	1	0.996839	0.993817	0.882325	0.831947	0.999991	1	0.996254	0.993747	1	0.975238	0.862571	0.952753	0.997462	0.99796	-0.0911411		-4.06442	-1.73711			8.74413e-05			0.118505			-2.33905			0.00356497
LCL|PMCHR07	43824141	0.573193	0.254409	0.416317	0.00593156	0.140959	0.232525	0.693153	0.306672	0.440949	0.380744	0.105515	0.128518	0.116509	0.608352	0.753717	0.898308	0.927752	0.931705	0.950725	0.715346	0.764536	0.834045	0.994994	0.992876	0.996254	0.881874	0.852043	0.95794	0.990438	0.93716	0.998498	0.993581	0.0946176		594.737	116.804			-0.00321058			0.219408			-2.22093			-0.322105
LCL|PMCHR07	43928278	0.778056	0.887203	0.873029	0.961792	0.0214649	0.118232	0.671443	0.742813	0.463156	0.246098	0.441449	0.444583	0.130768	0.365374	0.0915257	0.867183	0.969342	1	0.985861	0.993817	0.746695	0.767655	0.994994	1	0.996254	0.970697	0.986596	0.95794	0.945582	0.930319	0.841496	0.993581	0.041787		70.3257	21.2836			5.09238e-05			0.309742			-2.93901			0.175625
LCL|PMCHR07	44082924	0.472208	0.951644	0.89808	0.174669	0.461868	0.257646	0.724222	0.114134	0.175753	0.141288	0.862478	0.309941	0.801821	0.978981	0.565956	0.137121	0.912548	1	0.985861	0.981438	0.912388	0.835892	0.994994	0.947712	0.996254	0.993747	0.905723	0.999322	0.999624	0.90141	0.998498	0.944977	-0.228686		-65.0574	36.6763			0.00306864			-0.212206			-4.22452			0.32905
LCL|PMCHR07	44102398	0.0110794	0.982209	0.920606	0.28899	0.585384	0.398407	0.685116	0.547851	0.00358215	0.502789	0.986137	0.473175	0.444495	0.773935	0.341896	0.49546	0.779576	1	0.985861	0.981438	0.937526	0.884534	0.994994	1	0.785469	1	0.998909	0.999322	0.990438	0.940944	0.997462	0.993581	-0.454768		-13.7732	16.4			0.00137744			-0.0845225			1.82229			0.208895
LCL|PMCHR07	44104509	0.0680048	0.589502	0.518409	0.834149	0.92998	0.226108	0.522354	0.253924	0.153019	0.21945	0.790702	0.465474	0.762413	0.615972	0.770756	0.0967663	0.779576	1	0.983673	0.993466	0.991848	0.832332	0.994994	0.947712	0.996254	0.993747	0.994833	0.999322	0.990438	0.929878	0.998498	0.930143	0.431497		-413.919	-132.859			-0.000357002			-0.018666			3.29797			-0.483621
LCL|PMCHR07	44241508	0.731471	0.63672	0.720055	0.248836	0.0757564	0.105087	0.311424	0.152305	0.650085	0.679173	0.733083	0.399572	0.731351	0.91298	0.558702	0.438322	0.960685	1	0.985861	0.981438	0.751371	0.757011	0.994994	0.947712	0.996254	0.993323	0.961497	0.999322	0.990438	0.953928	0.998498	0.993581	-0.0841588		-375.376	-77.5471			0.00201568			-0.412627			-4.66181			0.728081
LCL|PMCHR07	44295954	0.379061	0.484976	0.456868	0.803903	0.469793	0.207207	0.936483	0.236385	0.249888	0.736612	0.205418	0.25696	0.932329	0.788244	0.986741	0.422848	0.912548	0.983152	0.970167	0.993348	0.915299	0.831947	0.994994	0.947712	0.996254	0.927201	0.884008	0.999322	0.990438	0.953928	0.999162	0.993581	0.16802		425.07	122.083			-0.000339635			-0.144196			-3.18843			0.0380731
LCL|PMCHR07	44296009	0.379061	0.484976	0.456868	0.803903	0.469793	0.207207	0.936483	0.236385	0.249888	0.736612	0.205418	0.25696	0.932329	0.788244	0.986741	0.422848	0.912548	0.983152	0.970167	0.993348	0.915299	0.831947	0.994994	0.947712	0.996254	0.927201	0.884008	0.999322	0.990438	0.953928	0.999162	0.993581	0.16802		425.07	122.083			-0.000339635			-0.144196			-3.18843			0.0380731
LCL|PMCHR07	44327509	0.444886	0.898952	0.93914	0.641307	0.327194	0.00241747	0.397615	0.0635276	0.462673	0.862595	0.848886	0.194936	0.649313	0.197117	0.949802	0.333246	0.912548	1	0.985861	0.9895	0.872216	0.485911	0.994994	0.947712	0.996254	0.993747	0.877365	0.999322	0.864237	0.975137	0.999162	0.993581	-0.17329		96.379	15.675			-0.000756066			0.204737			8.51265			-0.566508
LCL|PMCHR07	44384349	0.536473	0.530495	0.457186	0.719186	0.211504	0.223369	0.104367	0.632504	0.000937311	0.268294	0.411223	0.997447	0.113794	0.51365	0.803771	0.735886	0.927752	0.983152	0.970167	0.993348	0.807293	0.831947	0.994994	1	0.376799	0.961467	1	0.95794	0.981626	0.930319	0.998498	0.993581	-0.17898		-581.426	-184.897			-0.000745119			-0.299552			-4.06021			1.4419
LCL|PMCHR07	44423099	0.364234	0.882526	0.811407	0.710886	0.251753	0.943462	0.169809	0.886425	0.391027	0.359025	0.0883271	0.538199	0.936994	0.797295	0.0374695	0.0458596	0.912548	1	0.985861	0.991767	0.827287	0.990107	0.994994	1	0.996254	0.83593	1	0.999322	0.990438	0.93716	0.822933	0.930143	-0.164426		89.4148	38.522			0.000480888			-0.178027			0.153026			-0.654412
LCL|PMCHR07	44485702	0.664088	0.255823	0.202407	0.897483	0.119216	0.899092	0.645645	0.88982	0.892946	0.0906897	0.194438	0.868011	0.813925	0.682342	0.5244	0.20954	0.951279	0.931705	0.945158	0.993817	0.751371	0.983497	0.994994	1	0.996254	0.927201	1	0.999322	0.990438	0.884388	0.997462	0.970374	-0.0635069		516.555	155.965			0.000134984			-0.202965			-0.238674			-0.199482
LCL|PMCHR07	44821979	0.680486	0.689667	0.865068	0.0410067	0.0862107	0.577416	0.304393	0.400162	0.0715493	0.7684	0.700572	0.771269	0.0964952	0.223768	0.912871	0.880437	0.956283	1	0.985861	0.953047	0.751371	0.927348	0.994994	1	0.996254	0.993323	1	0.95794	0.875738	0.953928	0.999162	0.993581	0.117091		-370.065	-43.3326			0.00409301			-0.429317			1.89148			-0.686484
LCL|PMCHR07	44821980	0.680486	0.689667	0.865068	0.0410067	0.0862107	0.577416	0.304393	0.400162	0.0715493	0.7684	0.700572	0.771269	0.0964952	0.223768	0.912871	0.880437	0.956283	1	0.985861	0.953047	0.751371	0.927348	0.994994	1	0.996254	0.993323	1	0.95794	0.875738	0.953928	0.999162	0.993581	-0.117091		370.065	43.3326			-0.00409301			0.429317			-1.89148			0.686484
LCL|PMCHR07	45040539	0.731471	0.63672	0.720055	0.248836	0.0757564	0.105087	0.311424	0.152305	0.650085	0.679173	0.733083	0.399572	0.731351	0.91298	0.558702	0.438322	0.960685	1	0.985861	0.981438	0.751371	0.757011	0.994994	0.947712	0.996254	0.993323	0.961497	0.999322	0.990438	0.953928	0.998498	0.993581	0.0841588		375.376	77.5471			-0.00201568			0.412627			4.66181			-0.728081
LCL|PMCHR07	45140414	0.731471	0.63672	0.720055	0.248836	0.0757564	0.105087	0.311424	0.152305	0.650085	0.679173	0.733083	0.399572	0.731351	0.91298	0.558702	0.438322	0.960685	1	0.985861	0.981438	0.751371	0.757011	0.994994	0.947712	0.996254	0.993323	0.961497	0.999322	0.990438	0.953928	0.998498	0.993581	-0.0841588		-375.376	-77.5471			0.00201568			-0.412627			-4.66181			0.728081
LCL|PMCHR07	45140476	0.731471	0.63672	0.720055	0.248836	0.0757564	0.105087	0.311424	0.152305	0.650085	0.679173	0.733083	0.399572	0.731351	0.91298	0.558702	0.438322	0.960685	1	0.985861	0.981438	0.751371	0.757011	0.994994	0.947712	0.996254	0.993323	0.961497	0.999322	0.990438	0.953928	0.998498	0.993581	-0.0841588		-375.376	-77.5471			0.00201568			-0.412627			-4.66181			0.728081
LCL|PMCHR07	45140560	0.731471	0.63672	0.720055	0.248836	0.0757564	0.105087	0.311424	0.152305	0.650085	0.679173	0.733083	0.399572	0.731351	0.91298	0.558702	0.438322	0.960685	1	0.985861	0.981438	0.751371	0.757011	0.994994	0.947712	0.996254	0.993323	0.961497	0.999322	0.990438	0.953928	0.998498	0.993581	0.0841588		375.376	77.5471			-0.00201568			0.412627			4.66181			-0.728081
LCL|PMCHR07	45140572	0.731471	0.63672	0.720055	0.248836	0.0757564	0.105087	0.311424	0.152305	0.650085	0.679173	0.733083	0.399572	0.731351	0.91298	0.558702	0.438322	0.960685	1	0.985861	0.981438	0.751371	0.757011	0.994994	0.947712	0.996254	0.993323	0.961497	0.999322	0.990438	0.953928	0.998498	0.993581	0.0841588		375.376	77.5471			-0.00201568			0.412627			4.66181			-0.728081
LCL|PMCHR07	45165257	0.417514	0.34596	0.345012	0.528265	0.120879	0.161277	0.310833	0.877916	0.899896	0.748364	0.0338214	0.824056	0.393932	0.874595	0.980033	0.166413	0.912548	0.931705	0.945158	0.981438	0.751371	0.789243	0.994994	1	0.996254	0.653941	1	0.998021	0.990438	0.953928	0.999162	0.966083	-0.132637		-484.084	-131.253			0.000737661			0.284463			3.46349			0.451288
LCL|PMCHR07	45173061	0.959481	0.861099	0.928088	0.464294	0.614137	0.0449773	0.910124	0.613351	0.422445	0.742322	0.869167	0.756629	0.903076	0.914616	0.850697	0.748902	0.996901	1	0.985861	0.981438	0.938353	0.75453	0.994994	1	0.996254	0.995775	1	0.999322	0.990438	0.953928	0.998498	0.993581	0.00728116		83.7053	11.7232			-0.000751541			0.0627723			-3.37177			0.0442514
LCL|PMCHR07	45173079	0.65259	0.778007	0.816962	0.572032	0.251715	0.116931	0.849731	0.381615	0.294978	0.277491	0.993992	0.665174	0.236565	0.772026	0.71625	0.7644	0.945557	1	0.985861	0.986995	0.827287	0.766407	0.994994	1	0.996254	1	1	0.967562	0.990438	0.930319	0.998498	0.993581	-0.0699809		-144.341	-32.0782			0.000628431			-0.161428			2.9576			0.0782127
LCL|PMCHR07	45324977	0.922797	0.964723	0.883492	0.270166	0.206263	0.663149	0.000335922	0.334522	0.704567	0.607074	0.171616	0.445032	0.967278	0.493167	0.84312	0.12539	0.989605	1	0.985861	0.981438	0.805025	0.95136	0.135041	1	0.996254	0.924633	0.986596	0.999322	0.981626	0.953928	0.998498	0.944977	-0.0126671		19.585	-17.2523			-0.00102948			0.161974			-0.662225			-1.35125
LCL|PMCHR07	47789296	0.394363	0.139657	0.100298	0.920112	0.195439	0.358839	0.755449	0.405985	0.28283	0.85747	0.335014	0.188126	0.567882	0.7808	0.810748	0.585722	0.912548	0.931705	0.921313	0.993817	0.785664	0.877002	0.994994	1	0.996254	0.961467	0.867093	0.999322	0.990438	0.973495	0.998498	0.993581	0.13988		741.813	222.289			0.000117975			0.183226			1.81363			0.171764
LCL|PMCHR07	47792957	0.394363	0.139657	0.100298	0.920112	0.195439	0.358839	0.755449	0.405985	0.28283	0.85747	0.335014	0.188126	0.567882	0.7808	0.810748	0.585722	0.912548	0.931705	0.921313	0.993817	0.785664	0.877002	0.994994	1	0.996254	0.961467	0.867093	0.999322	0.990438	0.973495	0.998498	0.993581	-0.13988		-741.813	-222.289			-0.000117975			-0.183226			-1.81363			-0.171764
LCL|PMCHR07	47793182	0.394363	0.139657	0.100298	0.920112	0.195439	0.358839	0.755449	0.405985	0.28283	0.85747	0.335014	0.188126	0.567882	0.7808	0.810748	0.585722	0.912548	0.931705	0.921313	0.993817	0.785664	0.877002	0.994994	1	0.996254	0.961467	0.867093	0.999322	0.990438	0.973495	0.998498	0.993581	0.13988		741.813	222.289			0.000117975			0.183226			1.81363			0.171764
LCL|PMCHR07	48695395	0.277223	0.466489	0.380633	0.533429	0.156061	0.935078	0.154426	0.571246	0.425997	0.93042	0.192574	0.728832	0.788336	0.552176	0.969879	0.822517	0.878663	0.97841	0.945158	0.981438	0.775907	0.990107	0.994994	1	0.996254	0.927201	1	0.999322	0.990438	0.990804	0.999162	0.993581	0.174106		-371.378	-119.877			-0.000714094			-0.202265			0.168824			-0.593259
LCL|PMCHR07	48869867	0.413458	0.698396	0.759546	0.389984	0.614676	0.233807	0.0858025	0.557987	0.453085	0.83296	0.999614	0.95095	0.976273	0.106786	0.378166	0.705866	0.912548	1	0.985861	0.981438	0.938353	0.834045	0.994994	1	0.996254	1	1	0.999322	0.817673	0.966392	0.997462	0.993581	-0.238805		369.003	79.1392			-0.00179216			-0.127966			3.87791			1.42533
LCL|PMCHR07	48870006	0.413458	0.698396	0.759546	0.389984	0.614676	0.233807	0.0858025	0.557987	0.453085	0.83296	0.999614	0.95095	0.976273	0.106786	0.378166	0.705866	0.912548	1	0.985861	0.981438	0.938353	0.834045	0.994994	1	0.996254	1	1	0.999322	0.817673	0.966392	0.997462	0.993581	-0.238805		369.003	79.1392			-0.00179216			-0.127966			3.87791			1.42533
LCL|PMCHR07	48942868	0.643151	0.983934	0.926346	0.498251	0.759157	0.572241	0.0262227	0.208884	0.291146	0.129012	0.194238	0.76619	0.785129	0.553979	0.250294	0.191989	0.937105	1	0.985861	0.981438	0.961201	0.925803	0.994994	0.947712	0.996254	0.927201	1	0.999322	0.990438	0.90141	0.933834	0.969616	-0.0590636		-8.70567	-10.6514			-0.000617288			0.0382604			-1.02776			-0.774653
LCL|PMCHR07	48992078	0.139065	0.547657	0.489844	0.534239	0.209934	0.921243	0.817273	0.724994	0.797564	0.902512	0.282786	0.637767	0.399297	0.960095	0.738802	0.693417	0.825058	0.983152	0.970167	0.981438	0.807293	0.988662	0.994994	1	0.996254	0.961467	1	0.998021	0.999479	0.98613	0.998498	0.993581	0.224679		-293.934	-90.6876			-0.000677322			0.155851			0.171933			0.102543
LCL|PMCHR07	49166167	0.236475	0.884138	0.93141	0.0365578	0.027196	0.864471	0.768159	0.271405	0.52781	0.804397	0.831766	0.314675	0.461196	0.195345	0.518249	0.178263	0.871371	1	0.985861	0.953047	0.746695	0.980303	0.994994	0.947712	0.996254	0.993747	0.905723	0.999322	0.864237	0.961357	0.997462	0.969616	0.153895		-63.3413	10.1305			0.00191475			-0.25405			-0.273278			0.105648
LCL|PMCHR07	49750807	0.0522076	0.283871	0.275497	0.646816	0.132955	0.895343	0.364443	0.135455	0.736208	0.340468	0.706507	0.980795	0.300155	0.236315	0.838167	0.918384	0.779576	0.931705	0.945158	0.9895	0.751371	0.983202	0.994994	0.947712	0.996254	0.993323	1	0.98314	0.888841	0.932131	0.998498	0.993581	0.329344		-571.636	-157.365			0.000560902			-0.209081			0.262387			-0.426219
LCL|PMCHR07	50073120	0.544683	0.371575	0.402262	0.341495	0.59495	0.0673216	0.882939	0.0675704	0.907946	0.631963	0.8549	0.605389	0.219407	0.0849737	0.755912	0.703729	0.927752	0.951749	0.945877	0.981438	0.937526	0.757011	0.994994	0.947712	0.996254	0.993747	1	0.967562	0.787149	0.953928	0.998498	0.993581	-0.0873852		405.808	103.235			-0.000978989			0.0711829			-3.74138			-0.058664
LCL|PMCHR07	50073165	0.495849	0.293435	0.315038	0.316064	0.388787	0.112283	0.926749	0.0585214	0.833421	0.397943	0.863078	0.665557	0.426506	0.0771345	0.783686	0.617545	0.924646	0.931705	0.945158	0.981438	0.882325	0.757011	0.994994	0.947712	0.996254	0.993747	1	0.998021	0.774614	0.93716	0.998498	0.993581	-0.100174		482.307	125.164			-0.00105162			0.115229			-3.31947			0.0383415
LCL|PMCHR07	50073180	0.495849	0.293435	0.315038	0.316064	0.388787	0.112283	0.926749	0.0585214	0.833421	0.397943	0.863078	0.665557	0.426506	0.0771345	0.783686	0.617545	0.924646	0.931705	0.945158	0.981438	0.882325	0.757011	0.994994	0.947712	0.996254	0.993747	1	0.998021	0.774614	0.93716	0.998498	0.993581	0.100174		-482.307	-125.164			0.00105162			-0.115229			3.31947			-0.0383415
LCL|PMCHR07	50073190	0.495849	0.293435	0.315038	0.316064	0.388787	0.112283	0.926749	0.0585214	0.833421	0.397943	0.863078	0.665557	0.426506	0.0771345	0.783686	0.617545	0.924646	0.931705	0.945158	0.981438	0.882325	0.757011	0.994994	0.947712	0.996254	0.993747	1	0.998021	0.774614	0.93716	0.998498	0.993581	-0.100174		482.307	125.164			-0.00105162			0.115229			-3.31947			0.0383415
LCL|PMCHR07	50174897	0.354417	0.829119	0.98443	0.0883739	0.803448	0.012511	0.294766	0.280322	0.110909	0.729234	0.751252	0.771824	0.238522	0.0649564	0.819531	0.441515	0.912548	1	0.99548	0.981438	0.963744	0.749338	0.994994	0.958917	0.996254	0.993323	1	0.967562	0.754617	0.953928	0.998498	0.993581	-0.191441		147.91	3.67621			-0.00249369			0.0437877			5.84116			0.600179
LCL|PMCHR07	50317553	0.0123798	0.610668	0.542452	0.726623	0.562224	0.110545	0.255495	0.445779	0.957936	0.259023	0.386914	0.68852	0.238502	0.0717596	0.181052	0.329319	0.779576	1	0.985861	0.993348	0.937526	0.757011	0.994994	1	0.996254	0.961467	1	0.967562	0.774614	0.930319	0.878587	0.993581	0.512137		342.448	109.874			0.000521274			0.103682			-3.7115			-0.715225
LCL|PMCHR07	50976188	0.548355	0.136178	0.13181	0.387857	0.432808	0.907105	0.414527	0.552679	0.832802	0.165237	0.00567905	0.88917	0.814419	0.956679	0.524666	0.155089	0.927752	0.931705	0.945158	0.981438	0.901425	0.98571	0.994994	1	0.996254	0.421787	1	0.999322	0.999479	0.90141	0.997462	0.965552	0.0863761		655.325	179.587			-0.000887125			0.112642			0.264019			-0.363079
LCL|PMCHR07	50976408	0.441147	0.218995	0.229116	0.325322	0.382173	0.947416	0.349999	0.542326	0.837298	0.104581	0.0050503	0.850433	0.924614	0.913985	0.448884	0.240014	0.912548	0.931705	0.945158	0.981438	0.882325	0.990107	0.994994	1	0.996254	0.421787	1	0.999322	0.990438	0.884388	0.997462	0.970374	0.109667		541.321	143.669			-0.000998822			0.123665			0.143274			-0.409648
LCL|PMCHR07	50976409	0.441147	0.218995	0.229116	0.325322	0.382173	0.947416	0.349999	0.542326	0.837298	0.104581	0.0050503	0.850433	0.924614	0.913985	0.448884	0.240014	0.912548	0.931705	0.945158	0.981438	0.882325	0.990107	0.994994	1	0.996254	0.421787	1	0.999322	0.990438	0.884388	0.997462	0.970374	0.109667		541.321	143.669			-0.000998822			0.123665			0.143274			-0.409648
LCL|PMCHR07	50976450	0.441147	0.218995	0.229116	0.325322	0.382173	0.947416	0.349999	0.542326	0.837298	0.104581	0.0050503	0.850433	0.924614	0.913985	0.448884	0.240014	0.912548	0.931705	0.945158	0.981438	0.882325	0.990107	0.994994	1	0.996254	0.421787	1	0.999322	0.990438	0.884388	0.997462	0.970374	0.109667		541.321	143.669			-0.000998822			0.123665			0.143274			-0.409648
LCL|PMCHR07	50976451	0.441147	0.218995	0.229116	0.325322	0.382173	0.947416	0.349999	0.542326	0.837298	0.104581	0.0050503	0.850433	0.924614	0.913985	0.448884	0.240014	0.912548	0.931705	0.945158	0.981438	0.882325	0.990107	0.994994	1	0.996254	0.421787	1	0.999322	0.990438	0.884388	0.997462	0.970374	-0.109667		-541.321	-143.669			0.000998822			-0.123665			-0.143274			0.409648
LCL|PMCHR07	51705359	0.290558	0.496592	0.367804	0.284021	0.915382	0.719346	0.549806	0.599543	0.336569	0.692886	0.50613	0.580195	0.276101	0.707473	0.757824	0.571245	0.883893	0.983152	0.945158	0.981438	0.990554	0.954558	0.994994	1	0.996254	0.991467	1	0.975238	0.990438	0.953928	0.998498	0.993581	-0.241796		496.549	175.572			0.00174818			0.0209639			-0.995098			0.384572
LCL|PMCHR07	52032611	0.0792694	0.62174	0.682115	0.335612	0.38955	0.0541778	0.876111	0.403792	0.60844	0.737392	0.843575	0.444901	0.202115	0.0139449	0.438197	0.682404	0.779576	1	0.985861	0.981438	0.882325	0.757011	0.994994	1	0.996254	0.993747	0.986596	0.95794	0.692381	0.953928	0.997462	0.993581	-1.27654		-1167.58	-263.258			0.00502768			-0.530518			16.1997			0.34644
LCL|PMCHR07	52116620	0.893067	0.591984	0.733712	0.0613942	0.370899	0.846179	0.510193	0.928659	0.330107	0.468144	0.293065	0.421201	0.839679	0.971533	0.0406696	0.66383	0.981427	1	0.985861	0.965222	0.882325	0.97842	0.994994	1	0.996254	0.961467	0.971831	0.999322	0.999624	0.940944	0.822933	0.993581	-0.0184044		-236.979	-41.2117			0.00181203			-0.150943			-0.417423			0.293563
LCL|PMCHR07	52116622	0.974441	0.0686175	0.0782201	0.157421	0.132274	0.508038	0.706229	0.765553	0.413853	0.108896	0.116331	0.820161	0.815205	0.357293	0.750848	0.0410709	0.996901	0.896011	0.908157	0.981438	0.751371	0.903801	0.994994	1	0.996254	0.881874	1	0.999322	0.940796	0.884388	0.998498	0.930143	0.0128048		-2199.4	-578.7			0.00402567			0.500948			3.29138			-0.467086
LCL|PMCHR07	52698445	0.455021	0.363103	0.348978	0.912955	0.933169	0.857699	0.200139	0.512893	0.658385	0.839783	0.0872094	0.116216	0.434076	0.681317	0.0428325	0.473064	0.912548	0.948225	0.945158	0.993817	0.99249	0.980303	0.994994	1	0.996254	0.83593	0.852043	0.998086	0.990438	0.966392	0.822933	0.993581	0.0949338		-363.5	-101.148			9.94779e-05			-0.00921653			-0.254584			-0.445276
LCL|PMCHR07	52918250	0.791284	0.872419	0.861717	0.986953	0.751775	0.289021	0.543876	0.513983	0.5807	0.0606991	0.124031	0.380916	0.63274	0.81551	0.978961	0.795075	0.969342	1	0.985861	0.997801	0.961201	0.835892	0.994994	1	0.996254	0.891566	0.961497	0.999322	0.990438	0.884388	0.999162	0.993581	-0.0456919		-92.536	-26.9802			2.02457e-05			0.0487589			-2.13488			-0.279164
LCL|PMCHR07	53093790	0.0403534	0.0188138	0.00823117	0.789071	0.479226	0.178788	0.172532	0.137687	0.606872	0.522756	0.183168	0.988838	0.683346	0.423719	0.384633	0.0957356	0.779576	0.896011	0.869594	0.993348	0.92043	0.809074	0.994994	0.947712	0.996254	0.927201	1	0.999322	0.97581	0.940944	0.997462	0.930143	0.395426		-1349.57	-407.883			-0.000373123			0.118354			3.86399			-0.650885
LCL|PMCHR08	1163850	0.402578	0.188876	0.136709	0.924038	0.447015	0.141702	0.500187	0.570565	0.283432	0.877287	0.458705	0.516954	0.109304	0.885148	0.0977537	0.264541	0.912548	0.931705	0.945158	0.993817	0.903772	0.789243	0.994994	1	0.996254	0.971408	1	0.95794	0.990438	0.98059	0.841496	0.972914	0.162336		-785.075	-239.21			0.000132449			-0.127787			3.26856			-0.383923
LCL|PMCHR08	1389536	0.157747	0.283938	0.222544	0.688429	0.795795	0.223005	0.178725	0.258852	0.365673	0.528733	0.536203	0.900838	0.190541	0.150024	0.507822	0.822687	0.839729	0.931705	0.945158	0.9895	0.963744	0.831947	0.994994	0.947712	0.996254	0.993323	1	0.95794	0.862571	0.940944	0.997462	0.993581	0.18023		-427.46	-130.858			-0.000367197			-0.0312577			1.96007			0.519931
LCL|PMCHR08	1449575	0.0130857	0.925932	0.83734	0.29187	0.261103	0.510356	0.166946	0.588027	0.659075	0.526723	0.508537	0.502851	0.770596	0.00995148	0.550012	0.634181	0.779576	1	0.985861	0.981438	0.838142	0.903801	0.994994	1	0.996254	0.991467	1	0.999322	0.692381	0.940944	0.998498	0.993581	-0.70762		90.5646	53.1872			0.00217882			-0.301421			2.21225			1.02059
LCL|PMCHR08	2252589	0.4449	0.098755	0.124956	0.0781697	0.0806534	0.403587	0.295297	0.911731	0.741423	0.655708	0.226998	0.768663	0.0725593	0.41571	0.291498	0.0708875	0.912548	0.931705	0.945158	0.981438	0.751371	0.884534	0.994994	1	0.996254	0.927201	1	0.95794	0.974435	0.953928	0.976519	0.930143	-0.2694		-1766.64	-447.54			0.00439221			0.508606			3.44852			-0.798683
LCL|PMCHR08	2337484	0.0573419	0.019821	0.0206103	0.140544	0.394154	0.170692	0.455863	0.914128	0.143847	0.0105987	0.589256	0.386221	0.247588	0.975186	0.536496	0.226316	0.779576	0.896011	0.879034	0.981438	0.882845	0.799633	0.994994	1	0.996254	0.993323	0.961497	0.975238	0.999624	0.884388	0.998498	0.970374	0.322278		-1175.14	-317.484			0.00178787			0.124263			-2.64624			-0.339878
LCL|PMCHR08	2619357	0.0260303	0.222801	0.163797	0.892701	0.792244	0.789371	0.726196	0.663607	0.59203	0.39752	0.319597	0.817494	0.00478615	0.270917	0.229712	0.215954	0.779576	0.931705	0.945158	0.993817	0.963744	0.96214	0.994994	1	0.996254	0.961467	1	0.708411	0.905985	0.93716	0.932963	0.970374	0.474827		-815.002	-250.29			-0.000208679			-0.0473572			-0.671898			-0.212562
LCL|PMCHR08	3405932	0.399185	0.387136	0.454616	0.148736	0.722834	0.130923	0.182798	0.840309	0.762497	0.930241	0.855198	0.763392	0.366753	0.529072	0.120802	0.562487	0.912548	0.956877	0.970167	0.981438	0.949606	0.767655	0.994994	1	0.996254	0.993747	1	0.998021	0.984401	0.990804	0.841496	0.993581	0.195198		631.489	148.678			-0.00237404			0.0725828			-4.37549			0.8629
LCL|PMCHR08	3743542	0.431182	0.0513878	0.0534479	0.196454	0.10513	0.378566	0.580099	0.358871	0.9598	0.590366	0.428738	0.482409	0.91829	0.594447	0.708307	0.353572	0.912548	0.896011	0.908157	0.981438	0.751371	0.884534	0.994994	1	0.996254	0.961467	0.999647	0.999322	0.990438	0.953928	0.998498	0.993581	-0.221767		1645.03	443.032			-0.00258822			-0.387698			2.79445			-0.351533
LCL|PMCHR08	3931437	0.604557	0.943379	0.973716	0.784607	0.726059	0.382775	0.688952	0.236132	0.57667	0.261297	0.877936	0.797902	0.218939	0.955141	0.693165	0.0564404	0.927752	1	0.990644	0.993348	0.949842	0.884534	0.994994	0.947712	0.996254	0.996041	1	0.967562	0.999479	0.930319	0.998498	0.930143	0.0777787		35.9357	4.50145			-0.000293943			0.0482958			1.62751			0.157296
LCL|PMCHR08	4810551	0.645431	0.14911	0.209013	0.0339514	0.180099	0.74779	0.959405	0.287424	0.915063	0.37817	0.924639	0.839819	0.929607	0.42264	0.0660828	0.529852	0.937819	0.931705	0.945158	0.953047	0.782026	0.96214	0.996844	0.964362	0.996254	1	1	0.999322	0.97581	0.93716	0.822933	0.993581	-0.0610585		586.464	139.585			-0.0019795			-0.179951			-0.521112			0.019202
LCL|PMCHR08	4858748	0.089471	0.324669	0.328191	0.304753	0.655509	0.0928209	0.837858	0.875665	0.98977	0.901195	0.640501	0.794097	0.785998	0.944357	0.70494	0.40913	0.779576	0.931705	0.945158	0.981438	0.944199	0.757011	0.994994	1	0.99643	0.993323	1	0.999322	0.996946	0.98613	0.998498	0.993581	-0.393407		-718.683	-193.193			0.00170474			-0.108794			-5.42105			0.165406
LCL|PMCHR08	4858958	0.574847	0.638967	0.428436	0.0403256	0.398586	0.40991	0.987098	0.502978	0.291581	0.239004	0.930435	0.774818	0.114009	0.661863	0.335477	0.728549	0.927752	1	0.955072	0.953047	0.882845	0.884534	0.999991	1	0.996254	1	1	0.95794	0.990438	0.930319	0.997462	0.993581	0.062424		169.129	75.4882			0.00160655			-0.0881246			-1.15577			0.00509929
LCL|PMCHR08	5097122	0.231313	0.949924	0.981657	0.5026	0.448931	0.045493	0.593234	0.597789	0.933163	0.487174	0.275723	0.752035	0.864674	0.0930474	0.142521	0.637356	0.865826	1	0.995427	0.981438	0.906593	0.75453	0.994994	1	0.996254	0.961467	1	0.999322	0.791664	0.940944	0.842882	0.993581	0.167585		29.6897	2.93538			-0.000671874			0.0893811			-3.30248			-0.227401
LCL|PMCHR08	5704844	0.0524621	0.573125	0.548558	0.936099	0.136056	0.879079	0.719313	0.638714	0.688976	0.0707339	0.489795	0.994993	0.16357	0.24177	0.629274	0.678921	0.779576	0.995794	0.985861	0.993817	0.752679	0.980882	0.994994	1	0.996254	0.979407	1	0.95794	0.893951	0.884388	0.998498	0.993581	0.549522		517.848	148.554			0.00016409			-0.351451			0.593949			-0.339251
LCL|PMCHR08	5789240	0.976489	0.857305	0.84943	0.876883	0.486913	0.0196042	0.426249	0.109344	0.177266	0.323581	0.548539	0.356831	0.538999	0.354585	0.824302	0.246107	0.996901	1	0.985861	0.993817	0.922858	0.749338	0.994994	0.947712	0.996254	0.993323	0.944517	0.999322	0.940796	0.930319	0.998498	0.970374	-0.0059425		-120.981	-34.3548			0.000224393			-0.133569			6.0491			-0.500425
LCL|PMCHR08	5993200	0.917881	0.446133	0.390029	0.837351	0.152887	0.654896	0.42021	0.437985	0.200474	0.918578	0.13543	0.117298	0.0918202	0.0842702	0.0374617	0.202283	0.987578	0.969991	0.945158	0.993466	0.775907	0.95136	0.994994	1	0.996254	0.893767	0.852043	0.95794	0.787149	0.986613	0.822933	0.969616	0.0158043		-371.474	-112.709			-0.000225861			-0.17823			0.781272			0.312115
LCL|PMCHR08	6105863	0.0181171	0.0117658	0.0143979	0.0952008	0.469221	0.0021416	0.35741	0.712498	0.693863	0.532097	0.837437	0.344008	0.675048	0.212347	0.433518	0.368275	0.779576	0.896011	0.869594	0.981438	0.915299	0.469595	0.994994	1	0.996254	0.993747	0.933467	0.999322	0.873639	0.940944	0.997462	0.993581	-0.36773		1165.1	308.516			-0.00186565			0.0960798			-5.98796			0.392567
LCL|PMCHR08	7509747	0.851019	0.852884	0.899939	0.594313	0.401111	0.391032	0.996969	0.333788	0.922427	0.606993	0.675174	0.438063	0.140792	0.646071	0.971316	0.573434	0.97807	1	0.985861	0.9895	0.882845	0.884534	1	1	0.996254	0.993323	0.983806	0.95794	0.990438	0.953928	0.999162	0.993581	0.0294532		96.8455	17.7841			-0.000598426			-0.114185			-1.52338			-0.00143839
LCL|PMCHR08	8283196	0.265436	0.249269	0.289828	0.128807	0.275008	0.517919	0.0913213	0.830745	0.709575	0.716653	0.887004	0.902354	0.357841	0.420615	0.76042	0.201797	0.871378	0.931705	0.945158	0.981438	0.838281	0.90467	0.994994	1	0.996254	0.996485	1	0.998021	0.97581	0.953928	0.998498	0.969616	-0.170216		-547.325	-136.809			0.0016485			0.139881			-1.18477			0.675223
LCL|PMCHR08	10184054	0.594893	0.936524	0.919316	0.941029	0.761549	0.410013	0.152877	0.784102	0.418814	0.32526	0.995553	0.948138	0.120941	0.0756227	0.417557	0.181279	0.927752	1	0.985861	0.993817	0.961201	0.884534	0.994994	1	0.996254	1	1	0.95794	0.774614	0.930319	0.997462	0.969616	-0.0776892		-39.1545	-13.3605			7.74142e-05			-0.0371644			-1.54705			0.53489
LCL|PMCHR08	10478048	0.148729	0.321004	0.263004	0.519423	0.681839	0.794603	0.828358	0.666994	0.970871	0.641886	0.507364	0.765982	0.314561	0.425822	0.67787	0.494767	0.828453	0.931705	0.945158	0.981438	0.944199	0.96214	0.994994	1	0.996254	0.991467	1	0.998021	0.97581	0.953928	0.998498	0.993581	0.197185		-425.637	-129.153			-0.000630907			0.0480154			0.443751			0.0866725
LCL|PMCHR08	12046044	0.565728	0.927511	0.930269	0.16991	0.445451	0.64508	0.0529051	0.774485	0.273464	0.497421	0.797368	0.400971	0.211833	0.290834	0.483272	0.685588	0.927752	1	0.985861	0.981438	0.903757	0.947387	0.994994	1	0.996254	0.993747	0.961497	0.965862	0.91847	0.940944	0.997462	0.993581	0.0972492		-51.7627	13.3948			0.00165142			0.115062			0.889144			0.909723
LCL|PMCHR08	15159178	0.221199	0.0780401	0.10295	0.0433457	0.766635	0.532788	0.756529	0.358231	0.234262	0.572574	0.353316	0.237718	0.364463	0.305466	0.332012	0.159667	0.848258	0.896011	0.930021	0.953047	0.963744	0.911408	0.994994	1	0.996254	0.961467	0.880058	0.998021	0.922134	0.952318	0.997462	0.965552	0.204683		-891.93	-225.167			0.00238484			0.0455693			-1.52632			0.142407
LCL|PMCHR08	18953973	0.953529	0.530641	0.673008	0.0778774	0.0506045	0.452849	0.182808	0.736317	0.901056	0.921885	0.700252	0.457901	0.648398	0.824605	0.500881	0.635492	0.996901	0.983152	0.985861	0.981438	0.751371	0.90345	0.994994	1	0.996254	0.993323	0.994833	0.999322	0.990438	0.987383	0.997462	0.993581	-0.00784392		270.962	49.9744			-0.0016828			0.209621			-1.22285			0.53521
LCL|PMCHR08	18992317	0.288382	0.635592	0.618245	0.861803	0.0473107	0.391827	0.31043	0.748759	0.680538	0.308342	0.507661	0.080395	0.173552	0.735063	0.0539745	0.49539	0.883893	1	0.985861	0.993466	0.751371	0.884534	0.994994	1	0.996254	0.991467	0.852043	0.95794	0.990438	0.930319	0.822933	0.993581	-0.126428		182.862	51.8144			-0.00014856			0.221845			-1.28306			0.325917
LCL|PMCHR08	20568002	0.780796	0.877886	0.672762	0.10171	0.682433	0.673344	0.497971	0.959205	0.520128	0.715796	0.317313	0.894217	0.790242	0.850471	0.899479	0.133016	0.969342	1	0.985861	0.981438	0.944199	0.952182	0.994994	1	0.996254	0.961467	1	0.999322	0.990438	0.953928	0.999162	0.944977	-0.0331643		61.1561	44.207			0.00138309			-0.042993			0.600494			0.255136
LCL|PMCHR08	20852593	0.280058	0.0586543	0.0437964	0.938057	0.873567	0.949527	0.0161792	0.64301	0.736072	0.632502	0.951088	0.0449551	0.230286	0.63337	0.229136	0.654834	0.881991	0.896011	0.908157	0.993817	0.982304	0.990596	0.994994	1	0.996254	1	0.852043	0.967562	0.990438	0.953928	0.932963	0.993581	-0.214057		1126.6	324.518			-0.000110388			0.0274106			-0.156129			1.25676
LCL|PMCHR08	21947709	0.0975596	0.880899	0.821465	0.633746	0.270234	0.322327	0.216293	0.701602	0.0877206	0.623363	0.718465	0.914408	0.950894	0.585926	0.811187	0.502961	0.779576	1	0.985861	0.9895	0.838281	0.860708	0.994994	1	0.996254	0.993323	1	0.999322	0.990438	0.953928	0.998498	0.993581	-0.302937		-91.9081	-36.9839			-0.000626535			0.176512			-2.00163			-0.718629
LCL|PMCHR08	22443560	0.259749	0.700389	0.666938	0.97455	0.0376907	0.386551	0.249226	0.657514	0.851032	0.353745	0.647226	0.0841596	0.111799	3.7418e-08	0.0467396	0.395942	0.871371	1	0.985861	0.994971	0.751371	0.884534	0.994994	1	0.996254	0.993323	0.852043	0.95794	4.51262e-05	0.93716	0.822933	0.993581	0.132895		-148.168	-44.5414			-2.69733e-05			-0.230838			1.28527			-0.379956
LCL|PMCHR08	23046804	0.288382	0.635592	0.618245	0.861803	0.0473107	0.391827	0.31043	0.748759	0.680538	0.308342	0.507661	0.080395	0.173552	0.735063	0.0539745	0.49539	0.883893	1	0.985861	0.993466	0.751371	0.884534	0.994994	1	0.996254	0.991467	0.852043	0.95794	0.990438	0.930319	0.822933	0.993581	-0.126428		182.862	51.8144			-0.00014856			0.221845			-1.28306			0.325917
LCL|PMCHR08	23374902	0.446569	0.852798	0.795052	0.724439	0.0343035	0.607815	0.209397	0.731132	0.773859	0.341133	0.304834	0.0624054	0.0776185	0.928402	0.0704931	0.494353	0.912548	1	0.985861	0.993348	0.746695	0.937372	0.994994	1	0.996254	0.961467	0.852043	0.95794	0.992671	0.932728	0.822933	0.993581	-0.0880788		71.3819	26.7208			0.000291993			0.223956			-0.74963			0.394223
LCL|PMCHR08	24633028	0.271154	0.359956	0.302335	0.844956	0.0679902	0.443007	0.267654	0.417863	0.389065	0.324932	0.418669	0.564208	0.243554	0.294114	0.561238	0.479286	0.874145	0.947679	0.945158	0.993466	0.751371	0.893606	0.994994	1	0.996254	0.961467	1	0.974573	0.91847	0.930319	0.998498	0.993581	0.148237		-388.126	-117.641			-0.000188818			-0.209553			-1.52374			-0.38882
LCL|PMCHR08	24764170	0.914731	0.803467	0.810387	0.774154	0.0495349	0.592695	0.0305775	0.198561	0.072383	0.386722	0.126106	0.207129	0.0132296	0.267312	0.999174	0.983835	0.987173	1	0.985861	0.993348	0.751371	0.934063	0.994994	0.947712	0.996254	0.893767	0.880058	0.95794	0.905985	0.93716	1	0.99796	-0.018441		-141.905	-36.8861			0.00035464			-0.299888			1.13382			-1.09705
LCL|PMCHR08	27659731	0.208887	0.666632	0.535179	0.285255	0.684712	0.708683	0.810171	0.470748	0.209176	0.21097	0.349043	0.762191	0.457837	0.813758	0.611353	0.426366	0.848059	1	0.985861	0.981438	0.944199	0.954558	0.994994	1	0.996254	0.961467	1	0.999322	0.990438	0.923521	0.998498	0.993581	0.155027		-172.993	-66.3248			-0.000941314			0.0420191			-0.554185			0.0889709
LCL|PMCHR08	28455088	0.470101	0.704807	0.687812	0.765631	0.277631	0.146026	0.191387	0.369512	0.503444	0.337671	0.224547	0.79498	0.62259	0.59958	0.101188	0.847637	0.912548	1	0.985861	0.993348	0.838281	0.789243	0.994994	1	0.996254	0.927201	1	0.999322	0.990438	0.930815	0.841496	0.993581	-0.118619		203.026	57.9778			-0.000350437			-0.148254			-2.62444			-0.630478
LCL|PMCHR08	28975229	0.321992	0.0366426	0.0486725	0.0457963	0.659939	0.801245	0.76129	0.602041	0.16124	0.502658	0.189634	0.201526	0.201618	0.245432	0.789229	0.336268	0.907296	0.896011	0.908157	0.960528	0.944199	0.964854	0.994994	1	0.996254	0.927201	0.880058	0.95794	0.893951	0.940944	0.998498	0.993581	-0.157547		991.097	255.092			-0.00223984			-0.0651243			-0.637204			-0.129439
LCL|PMCHR08	29279981	0.041498	0.130718	0.125831	0.481593	0.876035	0.394917	0.198222	0.0909808	0.538669	0.478015	0.596441	0.607913	0.71796	0.722489	0.826261	0.159046	0.779576	0.931705	0.945158	0.981438	0.983307	0.884534	0.994994	0.947712	0.996254	0.993323	1	0.999322	0.990438	0.940944	0.998498	0.965552	-0.369794		845.244	231.988			-0.000921314			-0.024591			2.65554			-0.61327
LCL|PMCHR08	29949491	0.496058	0.700497	0.649508	0.846538	0.0455538	0.993993	0.505637	0.414691	0.94789	0.808424	0.983943	0.0682825	0.100208	0.50597	0.0748191	0.680618	0.924646	1	0.985861	0.993466	0.751371	0.99939	0.994994	1	0.996254	1	0.852043	0.95794	0.981626	0.961357	0.822933	0.993581	0.0842499		-155.284	-49.224			-0.000171518			-0.22926			0.0115717			-0.225185
LCL|PMCHR08	30717757	0.684733	0.905675	0.907131	0.960772	0.112285	0.710455	0.432385	0.260898	0.319614	0.329941	0.588883	0.24425	0.811341	0.172809	0.800185	0.405988	0.957046	1	0.985861	0.993817	0.751371	0.954558	0.994994	0.947712	0.996254	0.993323	0.884008	0.999322	0.862571	0.93036	0.998498	0.993581	0.0646851		63.2618	16.7584			5.615e-05			-0.213091			-0.698837			0.346028
LCL|PMCHR08	31493389	0.122387	0.477802	0.416228	0.622346	0.362112	0.449635	0.160861	0.903065	0.112414	0.631312	0.643581	0.243906	0.939471	0.846893	0.316392	0.489752	0.825058	0.983152	0.950725	0.9895	0.878842	0.899793	0.994994	1	0.996254	0.993323	0.884008	0.999322	0.990438	0.953928	0.997462	0.993581	-0.24758		363.677	111.927			0.000567016			-0.135796			-1.47544			0.617982
LCL|PMCHR08	31615399	0.301345	0.397173	0.48362	0.149661	0.791145	0.880729	0.598689	0.0233788	1.48085e-07	0.907424	0.0237304	0.00489932	0.784605	0.0833491	0.602814	0.513235	0.894591	0.956877	0.970167	0.981438	0.963744	0.981388	0.994994	0.947712	0.00035718	0.653941	0.852043	0.999322	0.785305	0.986613	0.998498	0.993581	0.158605		-410.435	-92.6252			0.00157087			0.0352353			0.290254			0.194635
LCL|PMCHR08	31957672	0.356931	0.414945	0.306354	0.228244	0.274102	0.230628	0.404089	0.829147	0.551887	0.00141315	0.120554	0.5898	0.235782	0.709194	0.353626	0.630783	0.912548	0.964357	0.945158	0.981438	0.838281	0.834045	0.994994	1	0.996254	0.890877	1	0.967562	0.990438	0.378723	0.997462	0.993581	-0.163958		459.021	154.099			0.00152692			-0.164789			-2.39054			0.392374
LCL|PMCHR08	32237787	0.796414	0.98365	0.916095	0.424588	0.872476	0.781971	0.208115	0.989794	0.502531	0.800161	0.360686	0.697287	0.398473	0.30394	0.697823	0.354178	0.969342	1	0.985861	0.981438	0.982304	0.96214	0.994994	1	0.996254	0.961467	1	0.998021	0.920569	0.961357	0.998498	0.993581	0.0444569		11.9857	-16.4011			-0.000983948			0.0250332			-0.540923			0.55422
LCL|PMCHR08	32304176	0.582648	0.896108	0.900716	0.0630271	0.284491	0.0737868	0.729713	0.345702	0.253288	0.210625	0.539912	0.745656	0.537375	0.50157	0.610104	0.104462	0.927752	1	0.985861	0.965222	0.845064	0.757011	0.994994	1	0.996254	0.993323	1	0.999322	0.981626	0.923521	0.998498	0.930143	0.0958295		76.1701	-19.5925			-0.00228934			-0.160265			3.38413			0.166601
LCL|PMCHR08	32419692	0.0882494	0.2696	0.201875	0.395595	0.458739	0.78644	0.683253	0.25999	0.0158105	0.136626	0.452035	0.647098	0.672333	0.690724	0.481718	0.988908	0.779576	0.931705	0.945158	0.981438	0.912184	0.96214	0.994994	0.947712	0.996254	0.971408	1	0.999322	0.990438	0.90141	0.997462	0.998209	-0.264518		536.229	166.558			0.000946522			-0.0956882			0.498064			-0.175633
LCL|PMCHR08	33602006	0.925038	0.964952	0.971902	0.93788	0.293914	0.972985	0.545398	0.832477	0.676386	0.460593	0.405189	0.0962129	0.554414	0.710871	0.239998	0.298303	0.989605	1	0.990644	0.993817	0.854292	0.99939	0.994994	1	0.996254	0.961467	0.852043	0.999322	0.990438	0.940944	0.933834	0.993581	-0.0104995		-16.6129	-3.58288			-6.24401e-05			0.116707			-0.0510512			-0.178808
LCL|PMCHR08	33745216	0.56557	0.300341	0.290961	0.618164	0.546317	0.698766	0.689752	0.156472	0.275478	0.0628718	0.203592	0.921408	0.781964	0.64623	0.528797	0.597158	0.927752	0.931705	0.945158	0.9895	0.937526	0.954558	0.994994	0.947712	0.996254	0.927201	1	0.999322	0.990438	0.884388	0.998209	0.993581	-0.0726827		409.245	112.86			-0.000451086			-0.0650345			0.573405			-0.144536
LCL|PMCHR08	33929122	0.511951	0.158162	0.143051	0.672818	0.00205808	0.952349	0.235864	0.660212	0.1983	0.822402	0.095953	0.272814	0.186234	0.702245	0.334969	0.182701	0.927752	0.931705	0.945158	0.9895	0.551567	0.99105	0.994994	1	0.996254	0.865452	0.888459	0.95794	0.990438	0.963865	0.997462	0.969616	0.0740249		488.518	137.13			-0.000341087			0.250074			0.0847624			0.388598
LCL|PMCHR08	34075855	0.477558	0.419148	0.379589	0.902031	0.979144	0.196695	0.869564	0.979931	0.306337	0.372347	0.339036	0.758346	0.555531	0.984452	0.772938	0.191097	0.913385	0.96745	0.945158	0.993817	0.999985	0.831947	0.994994	1	0.996254	0.961467	1	0.999322	0.999727	0.93716	0.998498	0.969616	-0.109038		392.446	114.991			-0.000135334			-0.00329738			-2.2962			0.0845714
LCL|PMCHR08	34554799	0.698753	0.42134	0.467222	0.417385	0.647899	0.499	0.863525	0.907119	0.174888	0.769364	0.141552	0.782783	0.447256	0.327231	0.588862	0.0942107	0.960685	0.96861	0.970167	0.981438	0.944199	0.903801	0.994994	1	0.996254	0.893767	1	0.999322	0.936487	0.953928	0.998498	0.930143	-0.0606012		398.74	97.9321			-0.000907427			0.0612943			1.35027			0.0693658
LCL|PMCHR08	35189337	0.130334	0.741802	0.612609	0.239436	0.769392	0.0168889	0.980599	0.220914	0.50949	0.499061	0.268731	0.613159	0.0300689	0.733718	0.810235	0.573841	0.825058	1	0.985861	0.981438	0.963744	0.749338	0.998825	0.947712	0.996254	0.961467	1	0.95794	0.990438	0.940944	0.998498	0.993581	-0.167846		120.278	49.1738			0.000932912			-0.03134			-4.00418			0.00785896
LCL|PMCHR08	35737634	0.311123	0.983728	0.978697	0.866027	0.110027	0.413034	0.94889	0.0577516	0.301714	0.235888	0.661285	0.0172026	0.569744	0.356963	0.367901	0.796277	0.897987	1	0.993108	0.993466	0.751371	0.884534	0.994994	0.947712	0.996254	0.993323	0.852043	0.999322	0.940796	0.930319	0.997462	0.993581	0.200048		-13.6633	4.80289			0.000238747			0.277507			-1.81675			-0.0336248
LCL|PMCHR08	35755355	0.326147	0.646999	0.661819	0.711629	0.704177	0.73768	0.624174	0.0479887	0.334521	0.444083	0.8297	0.04538	0.177342	0.885697	0.492787	0.895533	0.909442	1	0.985861	0.991767	0.944199	0.959311	0.994994	0.947712	0.996254	0.993747	0.852043	0.95794	0.990438	0.940944	0.997462	0.993581	-0.127059		192.208	49.6215			-0.000342535			-0.0424262			0.494781			0.17079
LCL|PMCHR08	35771422	0.689168	0.974203	0.974659	0.688208	0.312377	0.991883	0.583249	0.0424924	0.10293	0.593877	0.836206	0.0340573	0.367992	0.3448	0.494078	0.983528	0.960422	1	0.990644	0.9895	0.870856	0.99939	0.994994	0.947712	0.996254	0.993747	0.852043	0.998021	0.939736	0.953928	0.997462	0.99796	-0.053905		14.7581	-3.89614			-0.000387234			-0.117747			0.0153009			0.196697
LCL|PMCHR08	36000686	0.674137	0.500636	0.480655	0.959706	0.465862	0.283056	0.144369	0.864332	0.779868	0.998842	0.53801	0.538455	0.531379	0.918728	0.0685005	0.783029	0.955357	0.983152	0.970167	0.993817	0.915299	0.835892	0.994994	1	0.996254	0.993323	1	0.999322	0.990438	1	0.822933	0.993581	0.0534087		-273.134	-77.15			-4.59818e-05			-0.0850931			-1.60495			-0.547087
LCL|PMCHR08	36154297	0.179478	0.671323	0.637487	0.786883	0.549613	0.599057	0.603277	0.728849	0.588865	0.333963	0.400563	0.690799	0.416753	0.0332772	0.450159	0.491194	0.848059	1	0.985861	0.993348	0.937526	0.935569	0.994994	1	0.996254	0.961467	1	0.998021	0.740398	0.93036	0.997462	0.993581	-0.193786		199.63	59.6071			0.000280107			0.077347			0.838073			0.220768
LCL|PMCHR08	36423779	0.338194	0.944232	0.928825	0.918452	0.15425	0.10553	0.32202	0.517714	0.780244	0.694437	0.245938	0.766976	0.653889	0.857183	0.426139	0.444671	0.912548	1	0.985861	0.993817	0.775907	0.757011	0.994994	1	0.996254	0.927201	1	0.999322	0.990438	0.953928	0.997462	0.993581	-0.229919		-56.5929	-19.3887			0.000176093			0.314441			-4.87471			0.661588
LCL|PMCHR08	36423785	0.338194	0.944232	0.928825	0.918452	0.15425	0.10553	0.32202	0.517714	0.780244	0.694437	0.245938	0.766976	0.653889	0.857183	0.426139	0.444671	0.912548	1	0.985861	0.993817	0.775907	0.757011	0.994994	1	0.996254	0.927201	1	0.999322	0.990438	0.953928	0.997462	0.993581	-0.229919		-56.5929	-19.3887			0.000176093			0.314441			-4.87471			0.661588
LCL|PMCHR08	36423794	0.338194	0.944232	0.928825	0.918452	0.15425	0.10553	0.32202	0.517714	0.780244	0.694437	0.245938	0.766976	0.653889	0.857183	0.426139	0.444671	0.912548	1	0.985861	0.993817	0.775907	0.757011	0.994994	1	0.996254	0.927201	1	0.999322	0.990438	0.953928	0.997462	0.993581	-0.229919		-56.5929	-19.3887			0.000176093			0.314441			-4.87471			0.661588
LCL|PMCHR08	36423826	0.338194	0.944232	0.928825	0.918452	0.15425	0.10553	0.32202	0.517714	0.780244	0.694437	0.245938	0.766976	0.653889	0.857183	0.426139	0.444671	0.912548	1	0.985861	0.993817	0.775907	0.757011	0.994994	1	0.996254	0.927201	1	0.999322	0.990438	0.953928	0.997462	0.993581	-0.229919		-56.5929	-19.3887			0.000176093			0.314441			-4.87471			0.661588
LCL|PMCHR08	36423830	0.338194	0.944232	0.928825	0.918452	0.15425	0.10553	0.32202	0.517714	0.780244	0.694437	0.245938	0.766976	0.653889	0.857183	0.426139	0.444671	0.912548	1	0.985861	0.993817	0.775907	0.757011	0.994994	1	0.996254	0.927201	1	0.999322	0.990438	0.953928	0.997462	0.993581	-0.229919		-56.5929	-19.3887			0.000176093			0.314441			-4.87471			0.661588
LCL|PMCHR08	36423833	0.338194	0.944232	0.928825	0.918452	0.15425	0.10553	0.32202	0.517714	0.780244	0.694437	0.245938	0.766976	0.653889	0.857183	0.426139	0.444671	0.912548	1	0.985861	0.993817	0.775907	0.757011	0.994994	1	0.996254	0.927201	1	0.999322	0.990438	0.953928	0.997462	0.993581	-0.11496		-28.2964	-9.69434			8.80466e-05			0.157221			-2.43736			0.330794
LCL|PMCHR08	36423842	0.338194	0.944232	0.928825	0.918452	0.15425	0.10553	0.32202	0.517714	0.780244	0.694437	0.245938	0.766976	0.653889	0.857183	0.426139	0.444671	0.912548	1	0.985861	0.993817	0.775907	0.757011	0.994994	1	0.996254	0.927201	1	0.999322	0.990438	0.953928	0.997462	0.993581	-0.229919		-56.5929	-19.3887			0.000176093			0.314441			-4.87471			0.661588
LCL|PMCHR08	36423843	0.370247	0.171382	0.158012	0.77306	0.324538	0.0368236	0.144765	0.253852	0.938939	0.21367	0.882271	0.519324	0.399271	0.147351	0.357054	0.645824	0.912548	0.931705	0.945158	0.993348	0.872216	0.749338	0.994994	0.947712	0.996254	0.996248	1	0.998021	0.862571	0.92693	0.997462	0.993581	0.143173		-671.737	-187.594			0.000329956			0.149204			-3.76593			-0.675219
LCL|PMCHR08	36423847	0.338194	0.944232	0.928825	0.918452	0.15425	0.10553	0.32202	0.517714	0.780244	0.694437	0.245938	0.766976	0.653889	0.857183	0.426139	0.444671	0.912548	1	0.985861	0.993817	0.775907	0.757011	0.994994	1	0.996254	0.927201	1	0.999322	0.990438	0.953928	0.997462	0.993581	-0.229919		-56.5929	-19.3887			0.000176093			0.314441			-4.87471			0.661588
LCL|PMCHR08	36430731	0.590333	0.11147	0.105322	0.557093	0.458069	0.0267888	0.19343	0.269126	0.720378	0.327861	0.994159	0.539262	0.542328	0.159619	0.481456	0.658379	0.927752	0.931705	0.937408	0.981438	0.911602	0.749338	0.994994	0.947712	0.996254	1	1	0.999322	0.862571	0.930319	0.997462	0.993581	-0.0763321		686.64	189.311			-0.0005954			-0.104691			3.74533			0.534823
LCL|PMCHR08	36734814	0.0630349	0.853964	0.811407	0.723857	0.056355	0.459426	0.817349	0.73054	0.0229244	0.298638	0.353056	0.947415	0.126465	0.794209	0.161208	0.2101	0.779576	1	0.985861	0.993348	0.751371	0.903801	0.994994	1	0.996254	0.961467	1	0.95794	0.990438	0.930319	0.85937	0.970374	-0.208244		-69.075	-23.9856			-0.000285418			0.178333			0.965961			-0.0701024
LCL|PMCHR08	36734991	0.351825	0.499253	0.475012	0.930171	0.166351	0.146064	0.825854	0.58043	0.0172425	0.202882	0.142107	0.786923	0.860422	0.175429	0.122277	0.334713	0.912548	0.983152	0.970167	0.993817	0.782026	0.789243	0.994994	1	0.996254	0.893767	1	0.999322	0.862571	0.916388	0.841496	0.993581	0.125815		-291.435	-83.0798			8.48334e-05			0.162174			2.27346			0.0796229
LCL|PMCHR08	36830232	0.576057	0.91774	0.845337	0.63222	0.927165	0.33792	0.390009	0.459186	0.606392	0.575419	0.132127	0.203229	0.0456549	0.26556	0.143918	0.879423	0.927752	1	0.985861	0.9895	0.991319	0.860708	0.994994	1	0.996254	0.893767	0.880058	0.95794	0.905985	0.952318	0.842882	0.993581	-0.0729617		45.2211	22.7639			0.000446834			0.0105238			-1.51235			0.294258
LCL|PMCHR08	37181459	0.458175	0.172613	0.184468	0.192595	0.582897	0.570376	0.333703	0.29573	0.382309	0.858904	0.285369	0.459947	0.903547	0.562561	0.826922	0.0455773	0.912548	0.931705	0.945158	0.981438	0.937526	0.925803	0.994994	0.976011	0.996254	0.961467	0.994833	0.999322	0.990438	0.97399	0.998498	0.930143	0.124318		702.415	185.567			-0.00155266			-0.0965056			-1.47881			-0.562646
LCL|PMCHR08	37208621	0.147201	0.320729	0.384293	0.0928753	0.388081	0.131537	0.16317	0.225595	0.697272	0.835558	0.703862	0.900498	0.377818	0.631406	0.962281	0.171217	0.825058	0.931705	0.945158	0.981438	0.882325	0.767655	0.994994	0.947712	0.996254	0.993323	1	0.998021	0.990438	0.966392	0.999162	0.966083	0.471629		-1014.8	-242.221			0.00388326			-0.234845			5.6711			-3.12168
LCL|PMCHR08	37208635	0.147201	0.320729	0.384293	0.0928753	0.388081	0.131537	0.802097	0.280678	0.93901	0.753674	0.897208	0.725212	0.797389	0.915094	0.962281	0.171217	0.825058	0.931705	0.945158	0.981438	0.882325	0.767655	0.994994	0.958917	0.996254	1	1	0.999322	0.990438	0.953928	0.999162	0.966083	-0.471629		1014.8	242.221			-0.00388326			0.234845			-5.6711			-0.371008
LCL|PMCHR08	37214748	0.147201	0.320729	0.384293	0.0928753	0.388081	0.131537	0.16317	0.225595	0.697272	0.835558	0.703862	0.900498	0.377818	0.631406	0.962281	0.171217	0.825058	0.931705	0.945158	0.981438	0.882325	0.767655	0.994994	0.947712	0.996254	0.993323	1	0.998021	0.990438	0.966392	0.999162	0.966083	-0.471629		1014.8	242.221			-0.00388326			0.234845			-5.6711			3.12168
LCL|PMCHR08	37217368	0.147201	0.320729	0.384293	0.0928753	0.388081	0.131537	8.62917e-08	0.236385	0.526544	0.434696	0.769948	0.945773	0.0715917	0.187127	0.962281	0.171217	0.825058	0.931705	0.945158	0.981438	0.882325	0.767655	0.000104068	0.947712	0.996254	0.993323	1	0.95794	0.863003	0.940944	0.999162	0.966083	0.471629		-1014.8	-242.221			0.00388326			-0.234845			5.6711			-4.88661
LCL|PMCHR08	37217694	0.147201	0.320729	0.384293	0.0928753	0.388081	0.131537	1	0.236385	0.526544	0.434696	0.769948	0.945773	0.0715917	0.187127	0.962281	0.171217	0.825058	0.931705	0.945158	0.981438	0.882325	0.767655	1	0.947712	0.996254	0.993323	1	0.95794	0.863003	0.940944	0.999162	0.966083	0.471629		-1014.8	-242.221			0.00388326			-0.234845			5.6711			3328
LCL|PMCHR08	38069181	0.13281	0.894831	0.970861	0.398749	0.485503	0.22891	0.111913	0.390375	0.324876	0.57605	0.559359	0.948872	0.09518	0.593471	0.716261	0.592434	0.825058	1	0.990644	0.981438	0.922307	0.834034	0.994994	1	0.996254	0.993323	1	0.95794	0.990438	0.952318	0.998498	0.993581	0.377187		-111.344	-8.36459			0.00151755			0.155419			3.38811			-1.4565
LCL|PMCHR08	38095288	0.91354	0.757963	0.838914	0.279085	0.494598	0.105771	0.219733	0.478851	0.803891	0.158154	0.713806	0.633152	0.820844	0.488165	0.598612	0.695195	0.987173	1	0.985861	0.981438	0.928381	0.757011	0.994994	1	0.996254	0.993323	1	0.999322	0.981626	0.90141	0.998498	0.993581	0.0191827		-179.232	-32.1681			0.00136603			0.113897			3.1167			-0.610729
LCL|PMCHR08	38095372	0.91354	0.757963	0.838914	0.279085	0.494598	0.105771	0.219733	0.478851	0.803891	0.158154	0.713806	0.633152	0.820844	0.488165	0.598612	0.695195	0.987173	1	0.985861	0.981438	0.928381	0.757011	0.994994	1	0.996254	0.993323	1	0.999322	0.981626	0.90141	0.998498	0.993581	0.0191827		-179.232	-32.1681			0.00136603			0.113897			3.1167			-0.610729
LCL|PMCHR08	38862181	0.0804853	0.0991623	0.134386	0.0330243	0.187879	0.360295	0.398618	0.247461	0.302011	0.392651	0.580202	0.181071	0.810156	0.712869	0.147027	0.919725	0.779576	0.931705	0.945158	0.953047	0.783265	0.877002	0.994994	0.947712	0.996254	0.993323	0.867093	0.999322	0.990438	0.93716	0.847291	0.993581	-0.349622		-1007.17	-249.609			0.00301653			-0.319079			3.29799			0.383589
LCL|PMCHR08	38862228	0.0804853	0.0991623	0.134386	0.0330243	0.187879	0.360295	0.619545	0.2406	0.37119	0.559153	0.505279	0.295301	0.569936	0.595156	0.147027	0.919725	0.779576	0.931705	0.945158	0.953047	0.783265	0.877002	0.994994	0.947712	0.996254	0.991467	0.902797	0.999322	0.990438	0.950118	0.847291	0.993581	-0.349622		-1007.17	-249.609			0.00301653			-0.319079			3.29799			0.231174
LCL|PMCHR08	39538238	0.596009	0.896443	0.900355	0.984809	0.108052	0.196637	0.255541	0.0215235	0.0864017	0.701312	0.150556	0.159231	0.822712	0.304566	0.70993	0.0047472	0.927752	1	0.985861	0.997631	0.751371	0.831947	0.994994	0.947712	0.996254	0.893767	0.853922	0.999322	0.920569	0.953928	0.998498	0.930143	0.0807559		-66.3247	-17.1765			-2.07761e-05			0.221825			-2.26895			0.493985
LCL|PMCHR08	40463464	0.151897	0.226739	0.211871	0.569463	0.793452	0.587912	0.308649	0.181012	0.0632599	0.498168	0.547583	0.216435	0.355249	0.451068	0.529101	0.103451	0.833416	0.931705	0.945158	0.986678	0.963744	0.93231	0.994994	0.947712	0.996254	0.993323	0.880058	0.998021	0.978395	0.940944	0.998209	0.930143	-0.270222		708.024	197.755			-0.000769594			-0.0439132			1.55565			-0.494464
LCL|PMCHR08	40919883	0.132192	0.390416	0.389692	0.648064	0.856145	0.443098	0.424937	0.710365	0.0490725	0.652157	0.719742	0.323267	0.149055	0.894329	0.52282	0.0986021	0.825058	0.956877	0.945158	0.9895	0.977318	0.893606	0.994994	1	0.996254	0.993323	0.916607	0.95794	0.990438	0.953928	0.997462	0.930143	-0.184025		332.415	90.0575			-0.000400707			0.0213713			-1.26083			-0.2625
LCL|PMCHR08	40928795	0.616939	0.425917	0.371575	0.955874	0.922999	0.669296	0.295866	0.700951	0.0758389	0.696737	0.636422	0.413229	0.021223	0.0731226	0.808398	0.132982	0.928178	0.969991	0.945158	0.993817	0.991039	0.952182	0.994994	1	0.996254	0.993323	0.971831	0.95794	0.774614	0.953928	0.998498	0.944977	0.0775783		-391.096	-118.07			6.14757e-05			-0.0146628			-1.11989			-0.48554
LCL|PMCHR08	40955397	0.285285	0.268846	0.283364	0.3545	0.803026	0.505397	0.389592	0.569032	0.106042	0.836675	0.858514	0.412507	0.20847	0.832135	0.399432	0.119026	0.883893	0.931705	0.945158	0.981438	0.963744	0.903801	0.994994	1	0.996254	0.993747	0.971831	0.961581	0.990438	0.966392	0.997462	0.933604	0.130998		-422.228	-111.115			0.000810645			0.0316756			1.15959			0.285982
LCL|PMCHR08	41232608	0.568602	0.0778383	0.111063	0.029658	0.200544	0.970872	0.179504	0.949816	0.543103	0.0406595	0.0143601	0.256655	0.604596	0.187842	0.793703	0.828342	0.927752	0.896011	0.942623	0.953047	0.796881	0.99939	0.994994	1	0.996254	0.558656	0.884008	0.999322	0.864237	0.884388	0.998498	0.993581	0.113752		-1062.65	-262.362			0.00304847			0.21146			-0.0804922			-0.841353
LCL|PMCHR08	42154870	0.995444	0.658199	0.615277	0.740624	0.978002	0.697525	0.206598	0.286263	0.0108245	0.384634	0.15015	0.116447	0.238232	0.977246	0.0984784	0.909961	0.998342	1	0.985861	0.993348	0.999985	0.954558	0.994994	0.964362	0.996254	0.893767	0.852043	0.967562	0.999624	0.93716	0.841496	0.993581	0.000671242		169.393	51.7014			0.000279496			-0.00288529			0.623369			0.391725
LCL|PMCHR08	42307995	0.381455	0.962471	0.8715	0.298158	0.933915	0.661965	0.455341	0.941436	0.220711	0.0372337	0.786837	0.787577	0.718827	0.858562	0.246152	0.527867	0.912548	1	0.985861	0.981438	0.99249	0.95136	0.994994	1	0.996254	0.993747	1	0.999322	0.990438	0.884388	0.933834	0.993581	-0.123764		22.4824	20.5238			0.00104901			0.00999925			-0.755811			0.284387
LCL|PMCHR08	42358562	0.620084	0.457536	0.412997	0.913576	0.605244	0.0449223	0.508058	0.426327	0.073142	0.192828	0.586036	0.835389	0.906268	0.55163	0.347245	0.0369386	0.930152	0.970209	0.950725	0.993817	0.937526	0.75453	0.994994	1	0.996254	0.993323	1	0.999322	0.990438	0.90141	0.997462	0.930143	-0.0902024		429.551	127.424			-0.000141455			0.0872118			-4.59475			0.363852
LCL|PMCHR08	42731764	0.11234	0.346492	0.433173	0.097003	0.795562	0.891935	0.0180986	0.976216	0.50926	0.688011	0.0552918	0.979235	0.171323	0.415584	0.322823	0.233588	0.825058	0.931705	0.96119	0.981438	0.963744	0.983202	0.994994	1	0.996254	0.808266	1	0.95794	0.974435	0.953928	0.997462	0.970374	0.206194		-385.578	-87.6165			0.00153299			-0.030319			-0.2128			-0.831969
LCL|PMCHR08	42736707	0.392088	0.76701	0.86219	0.36141	0.223848	0.0861896	0.121363	0.288269	0.597978	0.392849	0.053923	0.446228	0.709701	0.197407	0.244579	0.531621	0.912548	1	0.985861	0.981438	0.810519	0.757011	0.994994	0.964362	0.996254	0.803399	0.987434	0.999322	0.864237	0.93716	0.933834	0.993581	0.116623		-132.765	-21.199			0.000887657			0.151809			-2.83607			-0.56507
LCL|PMCHR08	42736708	0.392088	0.76701	0.86219	0.36141	0.223848	0.0861896	0.121363	0.288269	0.597978	0.392849	0.053923	0.446228	0.709701	0.197407	0.244579	0.531621	0.912548	1	0.985861	0.981438	0.810519	0.757011	0.994994	0.964362	0.996254	0.803399	0.987434	0.999322	0.864237	0.93716	0.933834	0.993581	-0.116623		132.765	21.199			-0.000887657			-0.151809			2.83607			0.56507
LCL|PMCHR08	42738908	0.703648	0.685946	0.78902	0.277021	0.631516	0.416462	0.0727991	0.416452	0.602919	0.131249	0.0169923	0.724003	0.33327	0.00301921	0.613886	0.596735	0.960685	1	0.985861	0.981438	0.941619	0.884534	0.994994	1	0.996254	0.589296	1	0.998021	0.538322	0.90141	0.998498	0.993581	0.0539459		-186.849	-33.7308			0.00109922			0.0622863			-1.45535			-0.688298
LCL|PMCHR08	43322694	0.216408	0.260129	0.220889	0.957455	0.395254	0.198463	0.619543	0.803938	0.176962	0.734607	0.267434	0.374977	0.499119	0.147286	0.742551	0.61044	0.848059	0.931705	0.945158	0.993817	0.882845	0.831947	0.994994	1	0.996254	0.961467	0.956613	0.999322	0.862571	0.953928	0.998498	0.993581	0.166653		-472.792	-138.577			-5.15987e-05			-0.0934268			-1.89257			0.180883
LCL|PMCHR08	43367570	0.699382	0.994913	0.923798	0.440837	0.353981	0.112952	0.52509	0.421513	0.42337	0.0496311	0.286319	0.979829	0.522524	0.564747	0.642883	0.217864	0.960685	1	0.985861	0.981438	0.878842	0.757011	0.994994	1	0.996254	0.961467	1	0.999322	0.990438	0.884388	0.998498	0.970374	0.0750221		-4.20881	16.7943			0.00107033			-0.193277			-4.24495			-0.331572
LCL|PMCHR09	566353	0.412306	0.304387	0.25629	0.814802	0.167335	0.0400765	0.231605	0.717542	0.629508	0.558639	0.876362	0.96121	0.103692	0.127901	0.648235	0.241071	0.912548	0.931705	0.945158	0.993466	0.782026	0.749338	0.994994	1	0.996254	0.996041	1	0.95794	0.862464	0.950118	0.998498	0.970374	-0.13521		529.37	157.586			0.000276614			-0.179826			3.84149			0.560891
LCL|PMCHR09	566367	0.412306	0.304387	0.25629	0.814802	0.167335	0.0400765	0.231605	0.717542	0.629508	0.558639	0.876362	0.96121	0.103692	0.127901	0.648235	0.241071	0.912548	0.931705	0.945158	0.993466	0.782026	0.749338	0.994994	1	0.996254	0.996041	1	0.95794	0.862464	0.950118	0.998498	0.970374	0.13521		-529.37	-157.586			-0.000276614			0.179826			-3.84149			-0.560891
LCL|PMCHR09	1221268	0.455642	0.444519	0.52636	0.297606	0.843757	0.0895941	0.0340622	0.531388	0.956107	0.40403	0.0170269	0.520919	0.540147	0.495064	0.487208	0.587956	0.912548	0.969991	0.983673	0.981438	0.975531	0.757011	0.994994	1	0.996254	0.589296	1	0.999322	0.981626	0.93716	0.997462	0.993581	0.134579		-437.573	-98.8177			0.00133945			-0.0336283			-3.64827			1.01611
LCL|PMCHR09	1794576	0.960015	0.0899144	0.0891711	0.185109	0.659001	0.292373	0.995897	0.0299629	0.728451	0.557744	0.840904	0.79984	0.427189	0.716434	0.476959	0.0250445	0.996901	0.911233	0.908157	0.981438	0.944199	0.835892	1	0.947712	0.996254	0.993747	1	0.998021	0.990438	0.950118	0.997462	0.930143	0.00762676		-783.625	-213.081			0.00143742			-0.0629701			2.2292			-0.00222188
LCL|PMCHR09	2329567	0.946863	0.545684	0.644018	0.1774	0.998963	0.0692431	0.526576	0.286436	0.221908	0.850636	0.574836	0.457768	0.0451693	0.731364	0.823466	0.585222	0.996901	0.983152	0.985861	0.981438	1	0.757011	0.994994	0.964362	0.996254	0.993323	0.994833	0.95794	0.990438	0.971465	0.998498	0.993581	-0.0119721		-349.008	-72.8053			0.00172687			-0.000202877			4.44883			0.28478
LCL|PMCHR09	2844244	0.73555	0.947493	0.907325	0.595358	0.839403	0.280518	0.887341	0.496101	0.0632758	0.652218	0.593168	0.34356	0.327596	0.715391	0.738014	0.700797	0.961304	1	0.985861	0.9895	0.974321	0.835892	0.994994	1	0.996254	0.993323	0.933467	0.998021	0.990438	0.953928	0.998498	0.993581	-0.0643031		-42.2916	-19.9908			-0.000723809			0.0366401			2.43382			0.0708029
LCL|PMCHR09	5125812	0.103207	0.307956	0.300345	0.54911	0.18541	0.362439	0.304408	0.260884	0.0729272	0.861191	0.526227	0.401022	0.946096	0.681607	0.00677717	0.131963	0.801316	0.931705	0.945158	0.981438	0.783265	0.877002	0.994994	0.947712	0.996254	0.993323	0.961497	0.999322	0.990438	0.974295	0.822933	0.944977	0.213893		-420.438	-115.535			0.000565076			-0.146744			1.32569			-0.355221
[truncated: 1,347 more rows]
