# Supplementary material for: Genome wide association study of agronomic and seed traits in a world collection of proso millet (Panicum miliaceum L.)
Source: BMC Plant Biol. 2021 Jul 9;21:330. doi: 10.1186/s12870-021-03111-5 (PMC8268170; doi:10.1186/s12870-021-03111-5)
Supplement: Supplementary file 1 — Additional file 1: Supplementary Table 1. Summary of accessions used in this study. The table reports the sample name, the type of material and geographic information on its origin. Accession ID and name report the international identifiers of the sample as reported in the USDA passport information. Supplementary Table 2. Overview of RAD sequencing data produced and alignment to the reference sequence. For each sample, the table reports the total amount of reads passing the quality threshold, the total amount of reads mapped on the genome, and the ratio of the two. Supplementary Table 3. GWAS Summary data. For each SNP, the table reports the chromosome and position on the reference genome. For each trait-SNP combination, the table reports the p-value of the association and estimated effect. Trait names are coded as in the main text. [file 12870_2021_3111_MOESM1_ESM.zip › Additional File 1 _Table_S2_ESM.xlsx]

## Sheet: Sheet1
Sample	Good reads	Mapped reads	Proportion
SMS_2	3902958	3836277	0.982915
SMS_3	4694649	4689836	0.998975
SMS_5	3946488	3943869	0.999336
SMS_7	4672464	4662019	0.997765
SMS_9	4277999	4268102	0.997687
SMS_10	4180901	4174243	0.998408
SMS_27	7007384	6993479	0.998016
SMS_30	7206374	7187951	0.997444
SMS_35	5190514	5095764	0.981746
SMS_41	6403135	6049525	0.944775
SMS_44	7708486	7523658	0.976023
SMS_46	6642167	6627658	0.997816
SMS_89	3312239	3308884	0.998987
SMS_90	4852596	4849564	0.999375
SMS_95	3209068	3205593	0.998917
SMS_102	4570819	4504421	0.985474
SMS_106	4277047	4274373	0.999375
SMS_108	4662079	4649855	0.997378
SMS_112	4713924	4702673	0.997613
SMS_117	6441471	6434572	0.998929
SMS_120	8179832	8158409	0.997381
SMS_123	6815254	6809163	0.999106
SMS_124	8191299	8181586	0.998814
SMS_131	7216168	7196935	0.997335
SMS_132	4143136	4130849	0.997034
SMS_133	2887012	2863773	0.991951
SMS_136	3702172	3675898	0.992903
SMS_138	3884016	3858635	0.993465
SMS_139	3813053	3801013	0.996842
SMS_171	4085526	4081146	0.998928
SMS_172	7446190	7438946	0.999027
SMS_173	7092249	7085397	0.999034
SMS_174	6216811	6203870	0.997918
SMS_176	5303912	5177768	0.976217
SMS_178	6541650	6529831	0.998193
SMS_180	6587197	6569651	0.997336
SMS_181	3594960	3590900	0.998871
SMS_183	4136649	4124225	0.996997
SMS_184	892212	885848	0.992867
SMS_185	3575812	3570783	0.998594
SMS_189	4054875	4035946	0.995332
SMS_194	4417011	4406683	0.997662
SMS_198	5843524	5827131	0.997195
SMS_199	5881103	5874127	0.998814
SMS_201	4746884	4740063	0.998563
SMS_202	5987806	5978317	0.998415
SMS_203	5647784	5638112	0.998287
SMS_204	6646709	6623930	0.996573
SMS_205	4437492	4431441	0.998636
SMS_208	4388980	4376553	0.997169
SMS_209	3722352	3717582	0.998719
SMS_210	4781872	4774359	0.998429
SMS_211	4649919	4644157	0.998761
SMS_215	4863810	4858163	0.998839
SMS_640	4327851	4322546	0.998774
SMS_646	4840444	4834214	0.998713
SMS_647	5228964	5220841	0.998447
SMS_648	5529650	5518769	0.998032
SMS_649	4918132	4900082	0.99633
SMS_650	5109489	5026464	0.983751
SMS_651	5467461	5458677	0.998393
SMS_652	4836213	4823522	0.997376
SMS_653	4132690	4121822	0.99737
SMS_654	5062979	5032245	0.99393
SMS_655	4845001	4842786	0.999543
SMS_656	6435509	6423991	0.99821
SMS_659	5658965	5606147	0.990666
SMS_660	5130237	5022720	0.979042
SMS_661	4725575	4671403	0.988536
SMS_665	4662601	4641699	0.995517
SMS_668	6216330	6208749	0.99878
SMS_670	4214218	4205703	0.997979
SMS_671	5579106	5573232	0.998947
SMS_673	4541705	3932011	0.865757
SMS_674	5952609	5856851	0.983913
SMS_675	3874618	3867128	0.998067
SMS_679	4292471	4128623	0.961829
SMS_681	4853294	4849615	0.999242
SMS_682	4830063	4739231	0.981194
SMS_683	6108601	6086066	0.996311
SMS_684	4998006	4974704	0.995338
SMS_685	5018796	4921269	0.980568
SMS_686	5942880	5823805	0.979963
SMS_687	4647987	4644694	0.999292
SMS_688	5253501	5242722	0.997948
SMS_691	5458846	5447477	0.997917
SMS_692	5149980	5139687	0.998001
SMS_693	4424280	4418585	0.998713
SMS_694	4888453	4879438	0.998156
SMS_695	5694178	5685729	0.998516
SMS_696	5165513	5161000	0.999126
SMS_699	5371806	5365527	0.998831
SMS_700	5361896	5357286	0.99914
SMS_701	4469240	4466086	0.999294
SMS_T1	6167897	6151141	0.997283
SMS_T2	5620638	5427630	0.965661
